# Supplementary material for: DUGMO: tool for the detection of unknown genetically modified organisms with high-throughput sequencing data for pure bacterial samples
Source: BMC Bioinformatics. 2020 Jul 6;21:284. doi: 10.1186/s12859-020-03611-5 (PMC7336441; doi:10.1186/s12859-020-03611-5)
Supplement: Supplementary file 3 — Additional file 3. List of papers from which known bacterial GM CDSs of the databank were deduced from (format is tabulation separated text file .tsv). [file 12859_2020_3611_MOESM3_ESM.tsv]

fasta headers	accession number	description	DOI	paper
>lcl|NG_012088.1_cds_NP_000563.1_1 [gene=IL10] [db_xref=CCDS:CCDS1467.1,GeneID:3586,LRG:p1] [protein=interleukin-10 precursor] [protein_id=NP_000563.1] [location=join(5060..5224,6080..6139,6436..6588,7601..7666,8767..8859)] [gbkey=CDS]	CDS of NP_000563.1
>AAD01397.1 gp41, partial [Human immunodeficiency virus 1]	AAD01397.1
>AAK22991.1_S-layer protein RsaA [Caulobacter vibrioides CB15] + CD4	AAK22991.1
>AAK22991.1 S-layer protein RsaA [Caulobacter vibrioides CB15] + MIP1a	AAK22991.1
>lcl|AB775804.1_cds_BAP18966.1_1 [gene=ermF] [protein=macrolide-lincosamide-streptogramin-resistance protein] [protein_id=BAP18966.1] [location=198..998] [gbkey=CDS]	CDS of AAK22991.1
>lcl|AB775804.1_cds_BAP18967.1_2 [gene=bla] [protein=beta-lactamase] [protein_id=BAP18967.1] [location=complement(1828..2688)] [gbkey=CDS]	CDS of BAP18967.1
>lcl|AB775804.1_cds_BAP18968.1_3 [gene=rep] [protein=initiator replication protein] [protein_id=BAP18968.1] [location=complement(2861..3925)] [gbkey=CDS]	CDS of BAP18968.1
>abaecin_for_Bsubtilis
>abaecin_for_Bsubtilis_high
>ABP-CM4_from_Bombyx_mori_optimized_for_EcoliK12
>lcl|AF054624.1_cds_AAD03810.1_1 [gene=mfd] [protein=transcription-repair coupling factor] [protein_id=AAD03810.1] [location=complement(<1..3136)] [gbkey=CDS]
>lcl|AF054624.1_cds_AAD03811.1_2 [protein=unknown] [protein_id=AAD03811.1] [location=complement(3397..3930)] [gbkey=CDS]
>lcl|AF054624.1_cds_AAD03812.1_3 [gene=ldhL] [protein=L-lactate dehydrogenase] [protein_id=AAD03812.1] [location=4161..5138] [gbkey=CDS]
>lcl|AF054624.1_cds_AAD03813.1_4 [protein=unknown] [protein_id=AAD03813.1] [location=complement(5213..5632)] [gbkey=CDS]
>lcl|AF054624.1_cds_AAD03814.1_5 [protein=unknown] [protein_id=AAD03814.1] [location=6292..>6984] [gbkey=CDS]
>lcl|AF081187.1_cds_AAD05503.1_1 [gene=eae] [protein=beta intimin] [protein_id=AAD05503.1] [location=1..2820] [gbkey=CDS]
>lcl|AF102174.2_cds_AAD30266.1_1 [gene=betL] [protein=glycine betaine transporter BetL] [protein_id=AAD30266.1] [location=209..1732] [gbkey=CDS]
>lcl|AF120098.1_cds_AAD17292.1_1 [gene=luxS] [protein=autoinducer-2 production protein LuxS] [protein_id=AAD17292.1] [location=1..519] [gbkey=CDS]
>lcl|AF128998.1_cds_AAD39400.1_1 [gene=gag] [protein=gag] [protein_id=AAD39400.1] [location=118..1644] [gbkey=CDS]
>lcl|AF144305.1_cds_AAD51927.1_1 [gene=HA] [protein=hemagglutinin] [protein_id=AAD51927.1] [location=22..1728] [gbkey=CDS]
>lcl|AF355193.1_prot_AAL12839.1_1 [gene=lgtC] [protein=LgtC] [protein_id=AAL12839.1] [location=554..1489] [gbkey=CDS] optimized_for_Ecoli_O157
>lcl|AF355193.1_prot_AAL12842.1_1 [gene=lgtE] [protein=LgtE] [protein_id=AAL12842.1] [location=3562..4404] [gbkey=CDS] optimized_for_Ecoli_O157
>lcl|AF359363.1_cds_AAK39121.1_1 [protein=LTB-CatN fusion protein] [protein_id=AAK39121.1] [location=<1..468] [gbkey=CDS]
>lcl|AF513112.1_prot_AAN01134.1_1 [gene=GPPS2] [protein=geranyl diphosphate synthase] [protein_id=AAN01134.1] [location=122..1267] [gbkey=CDS] optimized EcoliK12
>lcl|AJ236094.1_cds_CAA15406.1_1 [gene=h14] [db_xref=InterPro:IPR003596,InterPro:IPR007110,InterPro:IPR013106,InterPro:IPR013783,UniProtKB/TrEMBL:A2KD53] [protein_id=CAA15406.1] [location=<1..>351] [gbkey=CDS]
>lcl|AJ236095.1_cds_CAA15407.1_1 [gene=hi6] [db_xref=InterPro:IPR003596,InterPro:IPR007110,InterPro:IPR013106,InterPro:IPR013783,UniProtKB/TrEMBL:A2KD54] [protein_id=CAA15407.1] [location=<1..>360] [gbkey=CDS]
>lcl|AJ236096.1_cds_CAA15408.1_1 [gene=h13] [db_xref=InterPro:IPR003596,InterPro:IPR007110,InterPro:IPR013106,InterPro:IPR013783,UniProtKB/TrEMBL:A2KD55] [protein_id=CAA15408.1] [location=<1..>375] [gbkey=CDS]
>lcl|AJ236097.1_cds_CAA15409.1_1 [gene=hi15] [db_xref=InterPro:IPR003596,InterPro:IPR007110,InterPro:IPR013106,InterPro:IPR013783,UniProtKB/TrEMBL:A2KD56] [protein_id=CAA15409.1] [location=<1..>354] [gbkey=CDS]
>lcl|AJ236098.1_cds_CAA15410.1_1 [gene=hi113] [db_xref=InterPro:IPR003596,InterPro:IPR007110,InterPro:IPR013106,InterPro:IPR013783,PDB:2P49,PDB:2P4A,UniProtKB/TrEMBL:A2KD57] [protein_id=CAA15410.1] [location=<1..>396] [gbkey=CDS]
>lcl|AJ236100.1_cds_CAA15412.1_1 [gene=r2] [db_xref=InterPro:IPR003596,InterPro:IPR007110,InterPro:IPR013106,InterPro:IPR013783,PDB:1QD0,UniProtKB/TrEMBL:A2KD59] [protein_id=CAA15412.1] [location=<1..>384] [gbkey=CDS]
>lcl|AJ236102.1_cds_CAA15414.1_1 [gene=r4] [db_xref=InterPro:IPR003596,InterPro:IPR007110,InterPro:IPR013106,InterPro:IPR013783,UniProtKB/TrEMBL:A2KD61] [protein_id=CAA15414.1] [location=<1..>345] [gbkey=CDS]
>lcl|AJ236105.1_cds_CAA15417.1_1 [gene=r7] [db_xref=InterPro:IPR003596,InterPro:IPR007110,InterPro:IPR013106,InterPro:IPR013783,UniProtKB/TrEMBL:A2KD64] [protein_id=CAA15417.1] [location=<1..>384] [gbkey=CDS]
>lcl|AJ236106.1_cds_CAA15418.1_1 [gene=r8] [db_xref=InterPro:IPR003596,InterPro:IPR007110,InterPro:IPR013106,InterPro:IPR013783,UniProtKB/TrEMBL:A2KD65] [protein_id=CAA15418.1] [location=<1..>384] [gbkey=CDS]
>lcl|AJ236107.1_cds_CAA15419.1_1 [gene=r9] [db_xref=InterPro:IPR003596,InterPro:IPR007110,InterPro:IPR013106,InterPro:IPR013783,UniProtKB/TrEMBL:A2KD66] [protein_id=CAA15419.1] [location=<1..>342] [gbkey=CDS]
>lcl|AJ236108.1_cds_CAA15420.1_1 [gene=r10] [db_xref=InterPro:IPR003596,InterPro:IPR007110,InterPro:IPR013106,InterPro:IPR013783,UniProtKB/TrEMBL:A2KD67] [protein_id=CAA15420.1] [location=<1..>384] [gbkey=CDS]
>lcl|AL111168.1_cds_CAL35242.1_1 [gene=pglA] [locus_tag=Cj1125c] [db_xref=EnsemblGenomes-Gn:Cj1125c,EnsemblGenomes-Tr:CAL35242,GOA:Q0P9C9,InterPro:IPR001296,InterPro:IPR028098] [protein=GalNAc transferase] [protein_id=CAL35242.1] [location=complement(1056839..1057969)] [gbkey=CDS]
>lcl|AL157959.1_cds_CAM07371.1_1 [locus_tag=NMA0048] [db_xref=EnsemblGenomes-Gn:NMA0048,EnsemblGenomes-Tr:CAM07371,GOA:A1INR4,InterPro:IPR001296,InterPro:IPR028098,UniProtKB/TrEMBL:A1INR4] [protein=glycosyltransferase] [protein_id=CAM07371.1] [location=39717..40850] [gbkey=CDS]
>lcl|AL935263.2_cds_CCC78640.1_1 [gene=oppA] [locus_tag=lp_1261] [db_xref=EnsemblGenomes-Gn:lp_1261,EnsemblGenomes-Tr:CCC78640,GOA:F9UN51,InterPro:IPR000914,InterPro:IPR023765,UniProtKB/TrEMBL:F9UN51] [protein=oligopeptide ABC transporter, substrate binding protein] [protein_id=CCC78640.1] [location=1146473..1148116] [gbkey=CDS]
>lcl|AM404332.1_prot_CAL49462.1_1 [gene=pa] [db_xref=GOA:Q08G54,InterPro:IPR003896,InterPro:IPR011658,InterPro:IPR023125,PDB:3HVD,UniProtKB/TrEMBL:Q08G54] [protein=protective antigen] [frame=3] [protein_id=CAL49462.1] [location=<1..2210] [gbkey=CDS]_optimized_Lactobacillus_acidophilus_JCAT
>lcl|AY240028.1_cds_AAP41737.1_1 [gene=rlp] [protein=Rlp] [protein_id=AAP41737.1] [location=<1..2496] [gbkey=CDS]
>lcl|AY240028.1_cds_AAP41738.1_2 [gene=mlp] [protein=Mlp] [protein_id=AAP41738.1] [location=3021..16304] [gbkey=CDS]
>lcl|AY341062.2_cds_ABU50717.1_1 [gene=luxC] [protein=acyl-CoA reductase] [frame=3] [protein_id=ABU50717.1] [location=<1..29] [gbkey=CDS]
>lcl|AY341062.2_cds_ABU50718.1_2 [gene=luxD] [protein=myristoyl transferase] [protein_id=ABU50718.1] [location=45..968] [gbkey=CDS]
>lcl|AY341062.2_cds_AAR04022.2_3 [gene=luxA] [protein=alpha subunit luciferase] [protein_id=AAR04022.2] [location=999..2063] [gbkey=CDS]
>lcl|AY341062.2_cds_AAR04023.1_4 [gene=luxB] [protein=beta subunit luciferase] [protein_id=AAR04023.1] [location=2102..3082] [gbkey=CDS]
>lcl|AY341062.2_cds_AAR04024.1_5 [gene=luxE] [protein=acyl-protein synthetase] [protein_id=AAR04024.1] [location=3163..>3191] [gbkey=CDS]
>AY377581.1:1-153 Synthetic construct human beta-defensin-4 mature peptide gene, partial cds
>lcl|AY486145.1_cds_AAS55429.1_1 [protein=hydrolase-like protein] [frame=2] [protein_id=AAS55429.1] [location=<1..385] [gbkey=CDS]
>lcl|AY486145.1_cds_AAS55430.1_2 [gene=sep] [protein=extracellular surface protein] [protein_id=AAS55430.1] [location=696..1313] [gbkey=CDS]
>AY616657.1:77-511 Escherichia coli strain LW1655F+ TrxA (trxA) gene, complete cds
>AY921578.1 Bacillus anthracis isolate 34F2 plasmid pXO1 protective antigen (pa) gene, partial cds
>lcl|AY922352.1_cds_AAX24007.1_1 [gene=cpn60] [protein=60 kDa chaperonin] [protein_id=AAX24007.1] [location=<1..>552] [gbkey=CDS]
>lcl|CP023486.1_cds_AYF21979.1_1 [locus_tag=FORC71_3607] [protein=Cholerae autoinducer-1 CqsA] [protein_id=AYF21979.1] [location=complement(708085..709266)] [gbkey=CDS]
>BAM83055.1 arsenic methyltransferase Cyt19 [Cyanidioschyzon merolae strain 10D] optimized_Bsubtilis_168_JCAT
>CELP-CAD fusion from B. subtilis expressed in E. coli
>CELP-CAD_from_paper
>AL009126.3:168phyA_protein_id_CAB13871.1_inserted_in_tabacco_c2151256-2150108 Bacillus subtilis subsp. subtilis str. 168 complete genome_
>CAM-W_optimized_for_Bsubtilis_168
>cecropinAD_for_Bsubtilis
>cecropinAD_for_Bsubtilis_high
>CP029958.1:c1966226-1964706 Salmonella enterica subsp. enterica serovar Typhi strain 311189_201186 chromosome, complete genome	CP029958.1	fliC from Salmonella enterica subsp enterica serovar Typhi strain 311189 used in fusion gene with gltA from Bifidobacterium longum	10.1016/j.vaccine.2010.08.007	Yamamoto S et al. 2010, Vaccine
>lcl|D13156.1_cds_BAA02441.1_1 [protein=preproelafin] [protein_id=BAA02441.1] [location=join(247..325,1185..1459)] [gbkey=CDS]
>DC_peptide_optimized_for_Lactobacillus_acidophilus_might__be_merged_to_PA_of_Banthracis_is_not
>DD100299.1 Method and System for producing transgenic organisms
>DI206778.1 KR 1020120060334-A/2: Recombinant gene containing heat-labile enterotoxin B subunit and ApxIIA fragment, transgenic plant expressing LTB-ApxIIA fusion gene, and uses thereof
>DQ661650.1 Bacillus subtilis strain Ap113 chitinase (chi113) gene, complete cds, more efficient if recombinated, then shows
>Bacillus_subtilis_CHU26_chi18_96pcid_AF069131.1
>Bacillus_pumilus_chiS_96pcid_DQ859055
>DQ773897.1 Synthetic construct Vibrio cholerae clone FLH198822.01F VCA0523 gene, complete sequence
>EDDIE_optimized_Bsubtilis_168
>EF424119.1 Streptococcus pneumoniae strain St 491/00 PspC (pspC) gene, partial cds
>lcl|EU192083.1_cds_ABY56811.1_1 [gene=luxC] [protein=acyl-CoA reductase] [protein_id=ABY56811.1] [location=947..2380] [gbkey=CDS]
>lcl|EU192083.1_cds_ABY56812.1_2 [gene=luxD] [protein=myristoyl-ACP-specific thioesterase] [protein_id=ABY56812.1] [location=2396..3313] [gbkey=CDS]
>lcl|EU192083.1_cds_ABY56813.1_3 [gene=luxB] [protein=beta subunit luciferase] [protein_id=ABY56813.1] [location=5780..6754] [gbkey=CDS]
>EU193949.1:1015-2331 Bifidobacterium longum strain JCM1217 galacto-N-biose/lacto-N-biose I transporter substrate-binding protein (gltA), galacto-N-biose/lacto-N-biose I transporter integral membrane protein (gltB), and galacto-N-biose/lacto-N-biose I transporter integral membrane protein (gltC) genes, complete cds	EU193949.1	gltA from Bifidobacterium longum strain JCM1217 EU193949.1 used in fusion gene with fliC from Salmonella enterica subsp enterica serovar Typhi strain 311189	10.1016/j.vaccine.2010.08.007	Yamamoto S et al. 2010, Vaccine
>lcl|EU371992.1_cds_ACA97576.1_1 [protein=PmxA] [protein_id=ACA97576.1] [location=1..14862] [gbkey=CDS]
>lcl|EU371992.1_cds_ACA97577.1_2 [protein=PmxB] [protein_id=ACA97577.1] [location=15017..18325] [gbkey=CDS]
>lcl|EU371992.1_cds_ACA97578.1_3 [protein=PmxC] [protein_id=ACA97578.1] [location=18315..20141] [gbkey=CDS]
>lcl|EU371992.1_cds_ACA97579.1_4 [protein=PmxD] [protein_id=ACA97579.1] [location=20138..21871] [gbkey=CDS]
>lcl|EU371992.1_cds_ACA97580.1_5 [protein=PmxE] [protein_id=ACA97580.1] [location=22102..41040] [gbkey=CDS]
>EU616676.1 Yersinia pseudotuberculosis strain IP32777 LcrV (lcrV) gene, complete cds	EU616676.1	sequence at the origin of a fusion gene, secretine LcrV	10.1016/j.vaccine.2008.12.022	Daniel C et al. 2009, Vaccine
>lcl|EU616676.1_cds_ACF32429.1_1 [gene=lcrV] [protein=LcrV] [protein_id=ACF32429.1] [location=1..984] [gbkey=CDS]
>lcl|FJ774636.1_cds_ACN76042.1_1 [gene=betL] [protein=BetL] [protein_id=ACN76042.1] [location=<1..>534] [gbkey=CDS]
>lcl|FJ917402.1_cds_ACR19198.1_1 [protein=tetanus toxin] [protein_id=ACR19198.1] [location=<1..1356] [gbkey=CDS]
>fliC	SE delta fliC insert	DNA obtained using EMBOSS backtranseq with Salmonella typhimurium LT2 reference gene code	10.3382/ps.2010-00702	Wolfenden RE et al. 2010, Poultry Sci.
>fliC-human	fliC human CD154, SE delta fliC-CD154H	DNA obtained using EMBOSS backtranseq with Salmonella typhimurium LT2 reference gene code	10.3382/ps.2010-00703	Wolfenden RE et al. 2010, Poultry Sci.
>fliC-chicken	fliC-chicken CD154, SE delta fliC-CD154C	DNA obtained using EMBOSS backtranseq with Salmonella typhimurium LT2 reference gene code	10.3382/ps.2010-00704	Wolfenden RE et al. 2010, Poultry Sci.
>lcl|FN594891.1_cds_CBH51739.1_1 [gene=invA] [db_xref=GOA:D8L9W4,InterPro:IPR003344,InterPro:IPR003535,InterPro:IPR008964,InterPro:IPR013117,InterPro:IPR015217,InterPro:IPR016186,InterPro:IPR016187,UniProtKB/TrEMBL:D8L9W4] [protein=invasin] [protein_id=CBH51739.1] [location=410..2917] [gbkey=CDS]
>HG421741.1:453879-456281 Listeria monocytogenes EGD, complete genome
>CotC-VP26_from_WSSV_virus
>CotB-VP28_from_WSSV_virus
>CotB-TcdA_26-39_C-term_domain
>CotC-TcdA_26-39_C-term_domain
>CotB-SA_streptavidin
>CotB-AprE_subtilisin_E
>CotB-AmyE_alpha-amylase
>lcl|HQ262412.1_cds_AEC22828.1_1 [protein=flagellin] [protein_id=AEC22828.1] [location=<1..>251] [gbkey=CDS]	HQ262412.1	Bacillus cereus CH flagellin	10.1111/j.1574-6968.2011.02244.x	Sanchez B et al. 2011, FEMS Microbiology letters
>HQ262412.1 Bacillus cereus strain CH flagellin gene, partial cds
>lcl|JQ435578.1_cds_AFJ20680.1_1 [protein=FnbpA] [protein_id=AFJ20680.1] [location=<1..>1716] [gbkey=CDS]
>JQ638951.1 Cloning vector pRIE, complete sequence
>lcl|KF410615.1_cds_AGT98535.1_1 [protein=GFP+] [protein_id=AGT98535.1] [location=1..717] [gbkey=CDS]
>lcl|KF589316.1_cds_AHA06007.1_1 [protein=FliC] [protein_id=AHA06007.1] [location=1..1488] [gbkey=CDS]
>AB016245.1:1665-2807 Bacillus subtilis pgsA, (B. natto)
>AY950232.1:29-1735 Influenza A virus (A/Chicken/Henan/12/2004 (H5N1)) segment 4, complete sequence
>lcl|KT006756.1_cds_ANC33015.1_1 [gene=LTF] [protein=lactoferrin] [protein_id=ANC33015.1] [location=1..2136] [gbkey=CDS]
>lcl|KU145262.1_cds_ALQ81304.1_1 [gene=fnbB] [protein=fibronectin-binding protein B] [protein_id=ALQ81304.1] [location=<1..>1192] [gbkey=CDS]
>lcl|KX461932.1_cds_ARM38927.1_1 [protein=K99 fimbrial subunit precursor] [frame=2] [protein_id=ARM38927.1] [location=<1..>241] [gbkey=CDS]
>lcl|KY934466.1_cds_ATU82196.1_1 [gene=sipC] [protein=SipC] [protein_id=ATU82196.1] [location=<1..>411] [gbkey=CDS]
>L48549.1_Synthetic_protein_fragment
>L48549.1_Synthetic_gene DNA fragment
>L48549.1_Synthetic_protein fragment APTCVN added after CbsA signal
>lcl|LT174529.1_cds_CZQ23842.1_1 [gene=eltB] [protein=heat-labile enterotoxin B chain precursor (lt-b, human) (lth-b)] [protein_id=CZQ23842.1] [location=57367..57741] [gbkey=CDS]
>LT-B-ST_fusion_gene
>lcl|M12739.1_cds_AAA23282.1_1 [protein_id=AAA23282.1] [location=<1..1722] [gbkey=CDS]	M12739.1	wild sequence of tetanus toxin fragment C from Clostridium tetani	10.1016/S0264-410X(99)00010-9	Maassen CBM et al., Vaccine 1999
>M12739.1 C.tetani tetanus toxin gene	M12739.1	wild sequence of tetanus toxin fragment C from Clostridium tetani	10.1016/S0264-410X(99)00010-9	Maassen CBM et al., Vaccine 2000
>lcl|M20874.1_cds_AAA72669.1_1 [protein_id=AAA72669.1] [location=23..>88] [gbkey=CDS]
>lcl|M32559.1_cds_AAA47333.1_1 [protein_id=AAA47333.1] [location=10..2337] [gbkey=CDS]
>lcl|M36068.1_cds_AAA25149.1_1 [gene=ure] [protein=urease subunit A] [protein_id=AAA25149.1] [location=271..573] [gbkey=CDS]
>lcl|M36068.1_cds_AAA25150.1_2 [gene=ure] [protein=urease subunit B] [protein_id=AAA25150.1] [location=583..903] [gbkey=CDS]
>lcl|M36068.1_cds_AAA25151.1_3 [gene=ure] [protein=urease subunit C] [protein_id=AAA25151.1] [location=896..2599] [gbkey=CDS]
>lcl|M36068.1_cds_AAA25152.1_4 [gene=ure] [protein=urease accessory protein E] [protein_id=AAA25152.1] [location=2609..3085] [gbkey=CDS]
>lcl|M36068.1_cds_AAA25153.1_5 [gene=ure] [protein=urease accessory protein F] [protein_id=AAA25153.1] [location=3087..3761] [gbkey=CDS]
>lcl|M36068.1_cds_AAA25154.1_6 [gene=ure] [protein=urease accessory protein G] [protein_id=AAA25154.1] [location=3770..4387] [gbkey=CDS]
>lcl|M55391.1_cds_AAA25148.1_1 [gene=ureD] [protein=urease] [protein_id=AAA25148.1] [location=199..1011] [gbkey=CDS]
>lcl|M63845.1_cds_AAA29185.1_1 [protein=cecropin A] [protein_id=AAA29185.1] [location=join(389..490,2669..2761)] [gbkey=CDS]
>lcl|M63846.1_cds_AAA29186.1_1 [protein=cecropin D] [protein_id=AAA29186.1] [location=join(462..554,3006..3101)] [gbkey=CDS]
>lcl|M64556.1_cds_AAA26057.1_1 [gene=cmlA] [protein=nonenzymatic chloramphenicol-resistance protein] [protein_id=AAA26057.1] [location=601..1860] [gbkey=CDS]
>lcl|M67471.1_cds_AAA25288.1_1 [protein_id=AAA25288.1] [location=106..852] [gbkey=CDS]
>lcl|M67471.1_cds_AAA25289.1_2 [gene=inlA] [protein=internalin] [protein_id=AAA25289.1] [location=1700..3934] [gbkey=CDS]
>lcl|M67471.1_cds_AAA25290.1_3 [gene=inlB] [protein=internalin] [protein_id=AAA25290.1] [location=4019..5911] [gbkey=CDS]
>lcl|KY054889.1_prot_APU93379.1_1 [protein=neuropeptide-like protein 40] [protein_id=APU93379.1] [location=1..>471] [gbkey=CDS]
>lcl|KY054886.1_prot_APU93376.1_1 [protein=neuropeptide-like protein 15] [protein_id=APU93376.1] [location=<1..>251] [gbkey=CDS]
>lcl|KY054883.1_prot_APU93373.1_1 [protein=neuropeptide-like protein 8] [protein_id=APU93373.1] [location=22..>247] [gbkey=CDS]
>lcl|KY054881.1_prot_APU93371.1_1 [protein=neuropeptide-like protein 2] [protein_id=APU93371.1] [location=<1..>492] [gbkey=CDS]
>lcl|MF774033.1_cds_AXG72670.1_1 [protein=CfaB(St)/CfaE/LTB fusion protein] [protein_id=AXG72670.1] [location=7..1425] [gbkey=CDS]
>MG696737.1 Synthetic construct E7 oncoprotein gene, complete cds	MG696737.1	Iranian human papillomavirus type 16 E7 oncogene for Lactococcus lactis subsp. Cremoris MG1363	10.22034/APJCP.2017.18.3.783	Cortes-Perez NG et al. 2003, FEMS Microbiology Letters
>lcl|MK260011.1_cds_QBM00761.1_1 [protein=codon-optimized chimeric protein 1] [protein_id=QBM00761.1] [location=<1..>4602] [gbkey=CDS]
>MMIS-BuforinII_optimized_for_EcoliK12
>MMIS-BuforinII_optimized_for_EcoliK12_high
>NC_000964.3:c2525614-2523713 Bacillus subtilis subsp. subtilis str. 168 complete genome
>NC_000964.3:c2394651-2393602 Bacillus subtilis subsp. subtilis str. 168 complete genome
>NC_000964.3:c1386983-1386024 Bacillus subtilis subsp. subtilis str. 168 complete genome
>lcl|NC_000964.3_prot_NP_390742.1_1 [gene=pheS] [locus_tag=BSU_28640] [db_xref=EnsemblGenomes-Gn:BSU28640,EnsemblGenomes-Tr:CAB14824,GOA:P17921,InterPro:IPR002319,InterPro:IPR004188,InterPro:IPR004529,InterPro:IPR006195,InterPro:IPR010978,InterPro:IPR022911,SubtiList:BG10874,UniProtKB/Swiss-Prot:P17921] [protein=phenylalanyl-tRNA synthetase (alpha subunit)] [protein_id=NP_390742.1] [location=comp…
>NC_000964.3:Bsubtilis_168_protoporphyrogen_oxydase_introducde_in_rice_1088197-1089609 Bacillus subtilis subsp. subtilis str. 168 complete genome
>Bacillus subtilis subsp. subtilis str. 168 sacB CDS, transferred into Lespedeza thunbergii by Agrobacterium mediated method
>lcl|NC_003210.1_cds_NP_465196.1_1 [locus_tag=lmo1671] [db_xref=GeneID:985656] [protein=ABC transporter] [protein_id=NP_465196.1] [location=1724612..1725565] [gbkey=CDS]
>15668-15716_15836-16000_29671-29829_30288-30521_31585-31932_32659-32859_33950-34071_34376-34443_34828-34858 Homo sapiens CD4 molecule (CD4), RefSeqGene on chromosome 12
>NG_027688.1:15668-15716,15836-16000,29671-29829,30288-30521,31585-31932,32659-32859,33950-34071,34376-34443,34828-34858 Homo sapiens CD4 molecule (CD4), RefSeqGene on chromosome 12
>lcl|NG_047649.1_cds_WP_042862943.1_1 [gene=cmlA] [locus_tag=A7J11_02287] [protein=chloramphenicol efflux MFS transporter CmlA10] [protein_id=WP_042862943.1] [location=1..1260] [gbkey=CDS]
>lcl|NG_047650.1_cds_WP_063843246.1_1 [gene=cmlA4] [locus_tag=A7J11_00035] [protein=chloramphenicol efflux MFS transporter CmlA4] [protein_id=WP_063843246.1] [location=101..1360] [gbkey=CDS]
>lcl|NG_047653.1_cds_WP_032489896.1_1 [gene=cmlA5] [locus_tag=A7J11_00383] [protein=chloramphenicol efflux MFS transporter CmlA5] [protein_id=WP_032489896.1] [location=101..1360] [gbkey=CDS]
>lcl|NG_047655.1_cds_WP_001256773.1_1 [gene=cmlA] [locus_tag=A7J11_00409] [protein=chloramphenicol efflux MFS transporter CmlA6] [protein_id=WP_001256773.1] [location=101..1360] [gbkey=CDS]
>lcl|NG_047657.1_cds_WP_032492328.1_1 [gene=cmlB] [locus_tag=A7J11_00009] [protein=chloramphenicol efflux MFS transporter CmlB] [protein_id=WP_032492328.1] [location=101..1330] [gbkey=CDS]
>lcl|NG_047658.1_cds_WP_024160909.1_1 [gene=cmlB1] [locus_tag=A7J11_01825] [protein=chloramphenicol efflux MFS transporter CmlB1] [protein_id=WP_024160909.1] [location=101..1366] [gbkey=CDS]
>lcl|NG_051879.1_cds_WP_032492104.1_1 [gene=cmlA] [locus_tag=A7J11_04239] [protein=chloramphenicol efflux MFS transporter CmlA8] [protein_id=WP_032492104.1] [location=101..1360] [gbkey=CDS]
>lcl|NG_052155.1_cds_WP_071846197.1_1 [gene=cmlA] [locus_tag=A7J11_04591] [protein=CmlA family chloramphenicol efflux MFS transporter] [protein_id=WP_071846197.1] [location=101..1360] [gbkey=CDS]
>lcl|NM_000605.3_prot_NP_000596.2_1_[gene=IFNA2] [db_xref=CCDS:CCDS6506.1] [protein=interferon alpha-2 precursor] [protein_id=NP_000596.2] [location=69..635] [gbkey=CDS] optimized B. subtilis
>lcl|NM_000605.3_prot_NP_000596.2_1 [gene=IFNA2] [db_xref=CCDS:CCDS6506.1] [protein=interferon alpha-2 precursor] [protein_id=NP_000596.2] [location=69..635] [gbkey=CDS] optimized B. subtilis High
>lcl|NM_001278736.2_cds_NP_001265665.1_1 [gene=CCL5] [db_xref=GeneID:6352,HGNC:HGNC:10632,MIM:187011] [protein=C-C motif chemokine 5 isoform 2 precursor] [protein_id=NP_001265665.1] [location=56..520] [gbkey=CDS]
>lcl|NM_002176.4_cds_NP_002167.1_1 [gene=IFNB1] [db_xref=CCDS:CCDS6495.1] [protein=interferon beta precursor] [protein_id=NP_002167.1] [location=74..637] [gbkey=CDS]_TGT->AGT
>lcl|NM_002985.2_cds_NP_002976.2_1 [gene=CCL5] [db_xref=CCDS:CCDS11300.1] [protein=C-C motif chemokine 5 isoform 1 precursor] [protein_id=NP_002976.2] [location=69..344] [gbkey=CDS]
>lcl|NM_012580.2_cds_NP_036712.1_1 [gene=Hmox1] [db_xref=GeneID:24451,RGD:2806] [protein=heme oxygenase 1] [protein_id=NP_036712.1] [location=117..986] [gbkey=CDS]
>lcl|NC_003210.1_cds_NP_465616.1_1 [gene=betL] [locus_tag=lmo2092] [db_xref=GeneID:987924] [protein=glycine betaine transporter BetL] [protein_id=NP_465616.1] [location=2172068..2173591] [gbkey=CDS]
>lcl|NZ_CP020459.1_cds_WP_011374195.1_1 [gene=pgsA] [locus_tag=B4V05_RS02555] [db_xref=GeneID:33972853] [protein=CDP-diacylglycerol--glycerol-3-phosphate 3-phosphatidyltransferase] [protein_id=WP_011374195.1] [location=502480..503064] [gbkey=CDS]
>ELP_MXE_gyrA_Pa-MAP2
>plectasin_optimized_Ecoli_comes_from_Pseudoplectania_nigrella_merged_to_other_prot
>scolopin1_EcoliK12_optimized
>scolopin1_EcoliK12_optimized_high
>U62096.1 Lactobacillus amylovorus alpha-amylase gene, complete cds	U62096.1	wild sequence of amylase gene of Lactobacillus amylovorus	10.1016/S0264-410X(99)00010-9	Maassen CBM et al., Vaccine 1999
>U97348.1 Lactobacillus fermentum cystathionine gamma-lyase homolog gene, partial cds; and integral membrane protein homolog, ATP-binding protein homolog, basic surface protein, and unknown hydrophobic protein genes, complete cds
>lcl|UGRK01000002.1_prot_SUA06555.1_1 [gene=kfoC] [locus_tag=NCTC10931_01673] [protein=LgtD] [protein_id=SUA06555.1] [location=1626235..1626552] [gbkey=CDS] optimized_Ecoli_O157
>lcl|X02844.1_cds_CAA26602.1_1 [db_xref=GOA:P04635,InterPro:IPR005877,PDB:2HIH,UniProtKB/Swiss-Prot:P04635] [protein_id=CAA26602.1] [location=229..2154] [gbkey=CDS]
>lcl|X04964.1_cds_CAA28637.1_1 [db_xref=GOA:P10749,InterPro:IPR000975,InterPro:IPR002348,InterPro:IPR003294,InterPro:IPR003296,InterPro:IPR003502,InterPro:IPR008996,InterPro:IPR020877,MGI:96543,PDB:2MIB,PDB:8I1B,UniProtKB/Swiss-Prot:P10749] [protein=IL-1-beta] [protein_id=CAA28637.1] [location=join(1309..1355,1889..1937,3478..3679,4227..4397,5548..5678,6399..6608)] [gbkey=CDS]
>lcl|X07404.1_cds_CAA30306.1_1 [db_xref=GOA:P01508,InterPro:IPR000875,UniProtKB/Swiss-Prot:P01508] [protein=cecropin B] [protein_id=CAA30306.1] [location=join(653..754,1269..1355)] [gbkey=CDS]
>lcl|X56098.1_cds_CAA39577.1_1 [gene=levD] [db_xref=GOA:P26379,InterPro:IPR004701,InterPro:IPR013789,UniProtKB/Swiss-Prot:P26379] [protein=P16] [protein_id=CAA39577.1] [location=79..519] [gbkey=CDS]
>lcl|X56098.1_cds_CAA39578.1_2 [gene=levE] [db_xref=GOA:P26380,InterPro:IPR004720,InterPro:IPR018455,PDB:1BLE,UniProtKB/Swiss-Prot:P26380] [protein=P18] [protein_id=CAA39578.1] [location=516..1007] [gbkey=CDS]
>lcl|X56098.1_cds_CAA39579.1_3 [gene=levF] [db_xref=GOA:P26381,InterPro:IPR004700,InterPro:IPR018404,UniProtKB/Swiss-Prot:P26381] [protein=P28] [protein_id=CAA39579.1] [location=1024..1833] [gbkey=CDS]
>lcl|X56098.1_cds_CAA39580.1_4 [gene=levG] [db_xref=GOA:P26382,InterPro:IPR004704,InterPro:IPR018405,UniProtKB/Swiss-Prot:P26382] [protein=P30] [protein_id=CAA39580.1] [location=1854..2681] [gbkey=CDS]
>lcl|X56098.1_cds_CAA39581.1_5 [gene=sacC] [db_xref=GOA:P05656,InterPro:IPR001362,InterPro:IPR008985,InterPro:IPR010496,InterPro:IPR013148,InterPro:IPR013189,InterPro:IPR018053,UniProtKB/Swiss-Prot:P05656] [protein=levanase] [protein_id=CAA39581.1] [location=2838..>2867] [gbkey=CDS]
>lcl|X69160.1_cds_CAA48911.1_1 [gene=ofaraH] [db_xref=GOA:P0AE26,InterPro:IPR001851,UniProtKB/Swiss-Prot:P0AE26] [frame=2] [protein_id=CAA48911.1] [location=<1..508] [gbkey=CDS]
>lcl|X69160.1_cds_CAA48912.1_2 [gene=otsB] [db_xref=GOA:P31678,InterPro:IPR003337,InterPro:IPR006379,UniProtKB/Swiss-Prot:P31678] [protein=trehalose-6-phosphate phosphatase] [protein_id=CAA48912.1] [location=675..1475] [gbkey=CDS]
>lcl|X69160.1_cds_CAA48913.1_3 [gene=otsA] [db_xref=GOA:P31677,InterPro:IPR001830,InterPro:IPR012766,PDB:1GZ5,PDB:1UQT,PDB:1UQU,PDB:2WTX,UniProtKB/Swiss-Prot:P31677] [protein=trehalose-6-phosphate synthase] [protein_id=CAA48913.1] [location=1450..2874] [gbkey=CDS]
>Z17369.1_H_tuberosus_CYP73_cDNA_epxressed_in_Sacchraomyces_cerevisiae_not_optimized_Teutsch1993
>MOLINPEF_00001 hypothetical protein
>MOLINPEF_00002 hypothetical protein
>MOLINPEF_00003 hypothetical protein
>MOLINPEF_00004 hypothetical protein
>MOLINPEF_00005 Aminoglycoside 3'-phosphotransferase
>MOLINPEF_00006 Bleomycin resistance protein
>MOLINPEF_00007 hypothetical protein
>MOLINPEF_00008 hypothetical protein
>MOLINPEF_00009 Beta-lactamase TEM
>MOLINPEF_00011 hypothetical protein
>MOLINPEF_00012 hypothetical protein
>MOLINPEF_00014 Phosphinothricin N-acetyltransferase
>MOLINPEF_00018 Beta-galactosidase
>MOLINPEF_00019 hypothetical protein
>MOLINPEF_00031 Beta-glucuronidase
>MOLINPEF_00032 hypothetical protein
>MOLINPEF_00034 Ribonuclease
>MOLINPEF_00037 hypothetical protein
>MOLINPEF_00038 hypothetical protein
>MOLINPEF_00039 hypothetical protein
>MOLINPEF_00042 hypothetical protein
>MOLINPEF_00043 hypothetical protein
>MOLINPEF_00044 hypothetical protein
>MOLINPEF_00046 3-phosphoshikimate 1-carboxyvinyltransferase
>MOLINPEF_00047 3-phosphoshikimate 1-carboxyvinyltransferase
>MOLINPEF_00052 hypothetical protein
>MOLINPEF_00053 hypothetical protein
>MOLINPEF_00062 Phosphinothricin N-acetyltransferase
>MOLINPEF_00063 Beta-glucuronidase
>MOLINPEF_00064 hypothetical protein
>MOLINPEF_00069 Barstar
>MOLINPEF_00073 hypothetical protein
>MOLINPEF_00079 Beta-glucuronidase
>MOLINPEF_00082 hypothetical protein
>MOLINPEF_00083 hypothetical protein
>MOLINPEF_00084 hypothetical protein
>MOLINPEF_00085 hypothetical protein
>MOLINPEF_00087 Phosphinothricin N-acetyltransferase
>MOLINPEF_00088 hypothetical protein
>MOLINPEF_00089 hypothetical protein
>MOLINPEF_00090 hypothetical protein
>MOLINPEF_00093 Phosphinothricin N-acetyltransferase
>MOLINPEF_00094 hypothetical protein
>MOLINPEF_00095 hypothetical protein
>MOLINPEF_00096 Beta-lactamase TEM
>MOLINPEF_00097 hypothetical protein
>MOLINPEF_00098 hypothetical protein
>MOLINPEF_00099 Hygromycin-B 4-O-kinase
>MOLINPEF_00100 Beta-galactosidase
>MOLINPEF_00101 Beta-lactamase TEM-12
>MOLINPEF_00102 hypothetical protein
>MOLINPEF_00103 Hygromycin-B 4-O-kinase
>MOLINPEF_00104 Ornithine cyclodeaminase
>MOLINPEF_00105 hypothetical protein
>MOLINPEF_00106 Nucleoid occlusion protein
>MOLINPEF_00107 hypothetical protein
>MOLINPEF_00108 hypothetical protein
>MOLINPEF_00109 hypothetical protein
>MOLINPEF_00110 hypothetical protein
>MOLINPEF_00111 hypothetical protein
>MOLINPEF_00112 hypothetical protein
>MOLINPEF_00113 hypothetical protein
>MOLINPEF_00114 hypothetical protein
>MOLINPEF_00115 Aminoglycoside 3'-phosphotransferase
>MOLINPEF_00116 hypothetical protein
>MOLINPEF_00117 hypothetical protein
>MOLINPEF_00118 hypothetical protein
>MOLINPEF_00119 Replication protein RepA
>MOLINPEF_00120 Plasmid partition protein A
>MOLINPEF_00121 Virulence regulon transcriptional activator VirB
>MOLINPEF_00122 hypothetical protein
>MOLINPEF_00123 hypothetical protein
>MOLINPEF_00124 hypothetical protein
>MOLINPEF_00125 Levansucrase
>MOLINPEF_00126 hypothetical protein
>MOLINPEF_00128 hypothetical protein
>MOLINPEF_00129 hypothetical protein
>MOLINPEF_00130 hypothetical protein
>MOLINPEF_00131 Long-chain-fatty-acid--CoA ligase
>MOLINPEF_00132 Aminoglycoside 3'-phosphotransferase
>MOLINPEF_00133 Alanine dehydrogenase
>MOLINPEF_00134 hypothetical protein
>MOLINPEF_00135 hypothetical protein
>MOLINPEF_00136 Streptomycin 3''-adenylyltransferase
>MOLINPEF_00138 hypothetical protein
>MOLINPEF_00139 hypothetical protein
>MOLINPEF_00140 hypothetical protein
>MOLINPEF_00141 hypothetical protein
>MOLINPEF_00142 hypothetical protein
>MOLINPEF_00143 hypothetical protein
>MOLINPEF_00144 hypothetical protein
>MOLINPEF_00145 hypothetical protein
>MOLINPEF_00159 Long-chain-fatty-acid--CoA ligase
>MOLINPEF_00174 Aminoglycoside 3'-phosphotransferase
>MOLINPEF_00187 3-phosphoshikimate 1-carboxyvinyltransferase
>MOLINPEF_00188 hypothetical protein
>MOLINPEF_00189 Aminoglycoside 3'-phosphotransferase
>MOLINPEF_00192 Beta-glucuronidase
>MOLINPEF_00194 Aminoglycoside 3'-phosphotransferase
>MOLINPEF_00195 Protein TraJ
>MOLINPEF_00196 hypothetical protein
>MOLINPEF_00197 Tetracycline repressor protein class A from transposon 1721
>MOLINPEF_00198 hypothetical protein
>MOLINPEF_00201 hypothetical protein
>MOLINPEF_00202 Chloramphenicol acetyltransferase
>MOLINPEF_00203 Antitoxin CcdA
>MOLINPEF_00204 Toxin CcdB
>MOLINPEF_00205 hypothetical protein
>MOLINPEF_00206 hypothetical protein
>MOLINPEF_00209 hypothetical protein
>MOLINPEF_00210 Plasmid replication initiator protein TrfA
>MOLINPEF_00211 Single-stranded DNA-binding protein
>MOLINPEF_00212 Aminoglycoside 3'-phosphotransferase
>MOLINPEF_00213 hypothetical protein
>MOLINPEF_00214 hypothetical protein
>MOLINPEF_00215 hypothetical protein
>MOLINPEF_00223 hypothetical protein
>MOLINPEF_00244 Chloramphenicol acetyltransferase
>MOLINPEF_00245 Antitoxin CcdA
>MOLINPEF_00246 Toxin CcdB
>MOLINPEF_00247 Beta-glucuronidase
>MOLINPEF_00268 hypothetical protein
>MOLINPEF_00269 hypothetical protein
>MOLINPEF_00288 Chloramphenicol acetyltransferase
>MOLINPEF_00311 hypothetical protein
>MOLINPEF_00315 hypothetical protein
>MOLINPEF_00499 hypothetical protein
>MOLINPEF_00562 hypothetical protein
>MOLINPEF_00586 hypothetical protein
>MOLINPEF_00627 hypothetical protein
>MOLINPEF_00651 hypothetical protein
>MOLINPEF_00692 hypothetical protein
>MOLINPEF_00778 Immunoglobulin G-binding protein A
>MOLINPEF_00842 hypothetical protein
>MOLINPEF_00883 hypothetical protein
>MOLINPEF_00907 hypothetical protein
>MOLINPEF_00948 hypothetical protein
>MOLINPEF_01048 hypothetical protein
>MOLINPEF_01052 hypothetical protein
>MOLINPEF_01074 Beta-galactosidase
>MOLINPEF_01075 hypothetical protein
>MOLINPEF_01092 hypothetical protein
>MOLINPEF_01520 hypothetical protein
>MOLINPEF_01652 hypothetical protein
>MOLINPEF_01683 hypothetical protein
>MOLINPEF_01702 hypothetical protein
>MOLINPEF_01733 hypothetical protein
>MOLINPEF_02455 hypothetical protein
>MOLINPEF_02457 hypothetical protein
>MOLINPEF_02471 Hygromycin-B 4-O-kinase
>MOLINPEF_02472 hypothetical protein
>MOLINPEF_02491 hypothetical protein
>MOLINPEF_03060 IS1 family transposase IS1S
>MOLINPEF_03063 hypothetical protein
>MOLINPEF_03072 Beta-glucuronidase
>MOLINPEF_03074 Hygromycin-B 4-O-kinase
>MOLINPEF_03076 Beta-galactosidase
>MOLINPEF_03084 Beta-galactosidase
>MOLINPEF_03134 hypothetical protein
>MOLINPEF_03150 hypothetical protein
>MOLINPEF_03182 hypothetical protein
>MOLINPEF_03309 Beta-galactosidase
>MOLINPEF_03310 hypothetical protein
>MOLINPEF_03311 hypothetical protein
>MOLINPEF_03312 Beta-galactosidase
>MOLINPEF_03315 Beta-glucuronidase
>MOLINPEF_03321 hypothetical protein
>MOLINPEF_04058 hypothetical protein
>MOLINPEF_04485 hypothetical protein
>MOLINPEF_04486 Hygromycin-B 4-O-kinase
>MOLINPEF_04487 hypothetical protein
>MOLINPEF_04488 hypothetical protein
>MOLINPEF_04503 hypothetical protein
>MOLINPEF_04504 hypothetical protein
>MOLINPEF_04505 hypothetical protein
>MOLINPEF_04506 hypothetical protein
>MOLINPEF_04507 hypothetical protein
>MOLINPEF_04512 hypothetical protein
>MOLINPEF_04513 Phospho-N-acetylmuramoyl-pentapeptide-transferase
>MOLINPEF_04514 hypothetical protein
>MOLINPEF_05494 Beta-galactosidase
>MOLINPEF_05613 hypothetical protein
>MOLINPEF_05618 hypothetical protein
>MOLINPEF_05789 hypothetical protein
>MOLINPEF_05793 hypothetical protein
>MOLINPEF_05803 hypothetical protein
>MOLINPEF_05807 hypothetical protein
>MOLINPEF_05824 Phosphinothricin N-acetyltransferase
>MOLINPEF_05839 Beta-galactosidase
>MOLINPEF_05841 hypothetical protein
>MOLINPEF_05842 hypothetical protein
>MOLINPEF_05845 Aminoglycoside 3'-phosphotransferase
>MOLINPEF_05856 Beta-galactosidase
>MOLINPEF_05885 hypothetical protein
>MOLINPEF_05999 hypothetical protein
>MOLINPEF_06227 Beta-galactosidase
>MOLINPEF_06242 hypothetical protein
>MOLINPEF_06535 hypothetical protein
>MOLINPEF_06537 Aminoglycoside 3'-phosphotransferase
>MOLINPEF_06538 Beta-galactosidase
>MOLINPEF_06541 hypothetical protein
>MOLINPEF_06548 hypothetical protein
>MOLINPEF_06558 hypothetical protein
>MOLINPEF_06618 Chloramphenicol acetyltransferase
>MOLINPEF_06619 Beta-lactamase TEM
>MOLINPEF_06620 Toxin CcdB
>MOLINPEF_06621 Aminoglycoside 3'-phosphotransferase
>MOLINPEF_06637 Phosphinothricin N-acetyltransferase
>MOLINPEF_06638 hypothetical protein
>MOLINPEF_06641 hypothetical protein
>MOLINPEF_06645 IS4 family transposase IS50R
>MOLINPEF_06653 hypothetical protein
>MOLINPEF_06654 Aminoglycoside 3'-phosphotransferase
>MOLINPEF_06655 hypothetical protein
>MOLINPEF_06662 IS4 family transposase IS50R
>MOLINPEF_06665 hypothetical protein
>MOLINPEF_06670 hypothetical protein
>MOLINPEF_06673 hypothetical protein
>MOLINPEF_06680 D-amino acid dehydrogenase
>MOLINPEF_06681 hypothetical protein
>MOLINPEF_06682 Bifunctional cytochrome P450/NADPH--P450 reductase
>MOLINPEF_06683 hypothetical protein
>MOLINPEF_06684 hypothetical protein
>MOLINPEF_06685 Divalent metal cation transporter MntH
>MOLINPEF_06686 Divalent metal cation transporter MntH
>MOLINPEF_06687 hypothetical protein
>MOLINPEF_06688 hypothetical protein
>MOLINPEF_06689 hypothetical protein
>MOLINPEF_06690 hypothetical protein
>MOLINPEF_06691 hypothetical protein
>MOLINPEF_06692 hypothetical protein
>MOLINPEF_06693 hypothetical protein
>MOLINPEF_06694 hypothetical protein
>MOLINPEF_06695 hypothetical protein
>MOLINPEF_06696 hypothetical protein
>MOLINPEF_06697 hypothetical protein
>MOLINPEF_06698 hypothetical protein
>MOLINPEF_06699 hypothetical protein
>MOLINPEF_06700 hypothetical protein
>MOLINPEF_06701 hypothetical protein
>MOLINPEF_06702 hypothetical protein
>MOLINPEF_06703 hypothetical protein
>MOLINPEF_06704 hypothetical protein
>MOLINPEF_06733 hypothetical protein
>MOLINPEF_06735 Aminoglycoside 3'-phosphotransferase
>MOLINPEF_06736 hypothetical protein
>MOLINPEF_06737 hypothetical protein
>MOLINPEF_06739 hypothetical protein
>MOLINPEF_06740 hypothetical protein
>MOLINPEF_06741 hypothetical protein
>MOLINPEF_06742 TrfB transcriptional repressor protein
>MOLINPEF_06743 Chromosome-partitioning ATPase Soj
>MOLINPEF_06744 Transcriptional repressor protein KorB
>MOLINPEF_06745 hypothetical protein
>MOLINPEF_06746 hypothetical protein
>MOLINPEF_06747 hypothetical protein
>MOLINPEF_06748 Protein TraB
>MOLINPEF_06749 hypothetical protein
>MOLINPEF_06750 Protein TraM
>MOLINPEF_06751 Protein TraL
>MOLINPEF_06752 Protein TraK
>MOLINPEF_06754 hypothetical protein
>MOLINPEF_06755 hypothetical protein
>MOLINPEF_06756 hypothetical protein
>MOLINPEF_06757 Putative conjugal transfer protein
>MOLINPEF_06758 hypothetical protein
>MOLINPEF_06759 Single-stranded DNA-binding protein
>MOLINPEF_06761 hypothetical protein
>MOLINPEF_06762 Tetracycline resistance protein, class C
>MOLINPEF_06763 Tetracycline repressor protein class A from transposon 1721
>MOLINPEF_06764 hypothetical protein
>MOLINPEF_06766 hypothetical protein
>MOLINPEF_06767 hypothetical protein
>MOLINPEF_06768 hypothetical protein
>MOLINPEF_06769 IS66 family transposase IS66
>MOLINPEF_06776 Ornithine cyclodeaminase
>MOLINPEF_06777 hypothetical protein
>MOLINPEF_06778 hypothetical protein
>MOLINPEF_06780 hypothetical protein
>MOLINPEF_06795 hypothetical protein
>MOLINPEF_06796 hypothetical protein
>MOLINPEF_06797 hypothetical protein
>MOLINPEF_06806 hypothetical protein
>MOLINPEF_06820 Chloramphenicol acetyltransferase
>MOLINPEF_06826 Beta-galactosidase
>MOLINPEF_06827 hypothetical protein
>MOLINPEF_06828 Beta-glucuronidase
>MOLINPEF_06878 hypothetical protein
>MOLINPEF_06879 hypothetical protein
>MOLINPEF_06896 Beta-galactosidase
>MOLINPEF_06914 Beta-galactosidase
>MOLINPEF_06945 Beta-glucuronidase
>MOLINPEF_06960 Beta-glucuronidase
>MOLINPEF_07171 hypothetical protein
>MOLINPEF_07172 hypothetical protein
>MOLINPEF_07183 Hygromycin-B 4-O-kinase
>MOLINPEF_07184 hypothetical protein
>MOLINPEF_07185 hypothetical protein
>MOLINPEF_07189 hypothetical protein
>MOLINPEF_07205 hypothetical protein
>MOLINPEF_07222 hypothetical protein
>MOLINPEF_07240 LexA repressor
>MOLINPEF_07242 hypothetical protein
>MOLINPEF_07257 hypothetical protein
>MOLINPEF_07258 hypothetical protein
>MOLINPEF_07259 hypothetical protein
>MOLINPEF_07260 hypothetical protein
>MOLINPEF_07273 Beta-glucuronidase
>MOLINPEF_07310 Phosphinothricin N-acetyltransferase
>MOLINPEF_07311 hypothetical protein
>MOLINPEF_07312 hypothetical protein
>MOLINPEF_07313 hypothetical protein
>MOLINPEF_07314 hypothetical protein
>MOLINPEF_07325 hypothetical protein
>MOLINPEF_07326 hypothetical protein
>MOLINPEF_07327 hypothetical protein
>MOLINPEF_07340 hypothetical protein
>MOLINPEF_07341 Aminoglycoside 3'-phosphotransferase
>MOLINPEF_07344 hypothetical protein
>MOLINPEF_07345 Beta-glucuronidase
>MOLINPEF_07347 Aminoglycoside 3'-phosphotransferase
>MOLINPEF_07349 hypothetical protein
>MOLINPEF_07351 Beta-glucuronidase
>MOLINPEF_07352 hypothetical protein
>MOLINPEF_07354 Aminoglycoside 3'-phosphotransferase
>MOLINPEF_07355 hypothetical protein
>MOLINPEF_07356 Ornithine cyclodeaminase
>MOLINPEF_07358 hypothetical protein
>MOLINPEF_07359 hypothetical protein
>MOLINPEF_07363 hypothetical protein
>MOLINPEF_07365 hypothetical protein
>MOLINPEF_07366 hypothetical protein
>MOLINPEF_07367 hypothetical protein
>MOLINPEF_07398 Aminoglycoside 3'-phosphotransferase
>MOLINPEF_07399 Bleomycin resistance protein
>MOLINPEF_07400 hypothetical protein
>MOLINPEF_07402 Protein TraJ
>MOLINPEF_07403 hypothetical protein
>MOLINPEF_07405 hypothetical protein
>MOLINPEF_07407 Beta-lactamase TEM-12
>MOLINPEF_07408 dTDP-fucosamine acetyltransferase
>MOLINPEF_07409 Streptomycin 3''-adenylyltransferase
>MOLINPEF_07410 hypothetical protein
>MOLINPEF_07412 Ornithine cyclodeaminase
>MOLINPEF_07423 hypothetical protein
>MOLINPEF_07424 hypothetical protein
>MOLINPEF_07425 hypothetical protein
>MOLINPEF_07426 hypothetical protein
>MOLINPEF_07427 hypothetical protein
>MOLINPEF_07428 hypothetical protein
>MOLINPEF_07429 hypothetical protein
>MOLINPEF_07430 hypothetical protein
>MOLINPEF_07431 hypothetical protein
>MOLINPEF_07432 hypothetical protein
>MOLINPEF_07433 hypothetical protein
>MOLINPEF_07434 putative oxidoreductase
>MOLINPEF_07435 hypothetical protein
>MOLINPEF_07436 hypothetical protein
>MOLINPEF_07437 hypothetical protein
>MOLINPEF_07438 Mandelamide hydrolase
>MOLINPEF_07439 hypothetical protein
>MOLINPEF_07440 Adenylate dimethylallyltransferase
>MOLINPEF_07441 hypothetical protein
>MOLINPEF_07442 hypothetical protein
>MOLINPEF_07443 hypothetical protein
>MOLINPEF_07444 Ornithine cyclodeaminase
>MOLINPEF_07445 Beta-galactosidase
>MOLINPEF_07450 RNA helicase CrhR
>MOLINPEF_07451 DEAD-box ATP-dependent RNA helicase CshA
>MOLINPEF_07452 Beta-glucuronidase
>MOLINPEF_07453 hypothetical protein
>MOLINPEF_07454 hypothetical protein
>MOLINPEF_07455 Aminoglycoside 3'-phosphotransferase
>MOLINPEF_07457 tRNA-Pyl(cta)
>MOLINPEF_07458 hypothetical protein
>MOLINPEF_07459 hypothetical protein
>MOLINPEF_07482 Aminoglycoside 3'-phosphotransferase
>MOLINPEF_07483 hypothetical protein
>MOLINPEF_07484 hypothetical protein
>MOLINPEF_07485 hypothetical protein
>MOLINPEF_07486 hypothetical protein
>MOLINPEF_07490 hypothetical protein
>MOLINPEF_07491 hypothetical protein
>MOLINPEF_07496 hypothetical protein
>MOLINPEF_07503 Beta-glucuronidase
>MOLINPEF_07505 Beta-lactamase TEM
>MOLINPEF_07508 hypothetical protein
>MOLINPEF_07515 hypothetical protein
>MOLINPEF_07520 hypothetical protein
>MOLINPEF_07521 Aminoglycoside 3'-phosphotransferase
>MOLINPEF_07522 Streptomycin 3''-adenylyltransferase
>MOLINPEF_07527 Phosphinothricin N-acetyltransferase
>MOLINPEF_07529 Aminoglycoside 3'-phosphotransferase
>MOLINPEF_07530 Phosphinothricin N-acetyltransferase
>MOLINPEF_07531 hypothetical protein
>MOLINPEF_07535 hypothetical protein
>MOLINPEF_07536 hypothetical protein
>MOLINPEF_07537 Aminoglycoside 3'-phosphotransferase
>MOLINPEF_07539 hypothetical protein
>MOLINPEF_07547 hypothetical protein
>MOLINPEF_07554 Aminoglycoside 3'-phosphotransferase
>MOLINPEF_07561 Aminoglycoside 3'-phosphotransferase
>MOLINPEF_07575 hypothetical protein
>MOLINPEF_07618 hypothetical protein
>MOLINPEF_07619 hypothetical protein
>MOLINPEF_07625 Barstar
>MOLINPEF_07636 hypothetical protein
>MOLINPEF_07637 hypothetical protein
>MOLINPEF_07638 hypothetical protein
>MOLINPEF_07639 Aspartate aminotransferase
>MOLINPEF_07641 hypothetical protein
>MOLINPEF_07644 hypothetical protein
>MOLINPEF_07656 hypothetical protein
>MOLINPEF_07657 Pesticidal crystal protein Cry1Ab
>MOLINPEF_07658 Beta-galactosidase
>MOLINPEF_07659 hypothetical protein
>MOLINPEF_07660 Phosphinothricin N-acetyltransferase
>MOLINPEF_07666 hypothetical protein
>MOLINPEF_07668 hypothetical protein
>MOLINPEF_07669 Pesticidal crystal protein Cry1Ab
>MOLINPEF_07670 hypothetical protein
>MOLINPEF_07671 hypothetical protein
>MOLINPEF_07672 hypothetical protein
>MOLINPEF_07673 hypothetical protein
>MOLINPEF_07674 Beta-glucuronidase
>MOLINPEF_07675 hypothetical protein
>MOLINPEF_07676 D-amino acid dehydrogenase
>MOLINPEF_07683 D-amino acid dehydrogenase 1
>MOLINPEF_07684 Ornithine cyclodeaminase
>MOLINPEF_07686 hypothetical protein
>MOLINPEF_07687 Tetracycline repressor protein class A from transposon 1721
>MOLINPEF_07688 hypothetical protein
>MOLINPEF_07689 Aminoglycoside 3'-phosphotransferase
>MOLINPEF_07690 hypothetical protein
>MOLINPEF_07694 hypothetical protein
>MOLINPEF_07695 Long-chain-fatty-acid--CoA ligase
>MOLINPEF_07696 hypothetical protein
>MOLINPEF_07701 hypothetical protein
>MOLINPEF_07709 hypothetical protein
>MOLINPEF_07710 Phosphinothricin N-acetyltransferase
>MOLINPEF_07713 hypothetical protein
>MOLINPEF_07714 Beta-galactosidase
>MOLINPEF_07715 Beta-galactosidase
>MOLINPEF_07719 hypothetical protein
>MOLINPEF_07720 hypothetical protein
>MOLINPEF_07721 hypothetical protein
>MOLINPEF_07722 Long-chain-fatty-acid--CoA ligase
>MOLINPEF_07723 hypothetical protein
>MOLINPEF_07724 hypothetical protein
>MOLINPEF_07725 Aminoglycoside 3'-phosphotransferase
>MOLINPEF_07726 hypothetical protein
>MOLINPEF_07752 hypothetical protein
>MOLINPEF_07754 Phosphinothricin N-acetyltransferase
>MOLINPEF_07757 hypothetical protein
>MOLINPEF_07758 hypothetical protein
>MOLINPEF_07759 Fructose-bisphosphate aldolase class 2
>MOLINPEF_07760 hypothetical protein
>MOLINPEF_07761 Tetracycline resistance protein, class C
>MOLINPEF_07762 hypothetical protein
>MOLINPEF_07763 hypothetical protein
>MOLINPEF_07764 hypothetical protein
>MOLINPEF_07765 hypothetical protein
>MOLINPEF_07766 hypothetical protein
>MOLINPEF_07768 Beta-lactamase TEM-12
>MOLINPEF_07770 hypothetical protein
>MOLINPEF_07773 Fructose-bisphosphate aldolase class 2
>MOLINPEF_07786 hypothetical protein
>MOLINPEF_07788 hypothetical protein
>MOLINPEF_07789 hypothetical protein
>MOLINPEF_07790 2-succinylbenzoate--CoA ligase
>MOLINPEF_07791 hypothetical protein
>MOLINPEF_07792 hypothetical protein
>MOLINPEF_07793 hypothetical protein
>MOLINPEF_07794 hypothetical protein
>MOLINPEF_07795 Aminoglycoside 3'-phosphotransferase
>MOLINPEF_07797 hypothetical protein
>MOLINPEF_07801 tRNA-Leu(cag)
>MOLINPEF_07803 Pesticidal crystal protein Cry2Ab
>MOLINPEF_07813 Streptomycin 3''-adenylyltransferase
>MOLINPEF_07814 hypothetical protein
>MOLINPEF_07815 Aminoglycoside 3'-phosphotransferase
>MOLINPEF_07817 Pesticidal crystal protein Cry2Ab
>MOLINPEF_07832 hypothetical protein
>MOLINPEF_07833 hypothetical protein
>MOLINPEF_07835 Pesticidal crystal protein Cry2Ab
>MOLINPEF_07837 Bleomycin resistance protein
>MOLINPEF_07839 hypothetical protein
>MOLINPEF_07840 Pesticidal crystal protein Cry3Bb
>MOLINPEF_07842 Pesticidal crystal protein Cry3Bb
>MOLINPEF_07848 hypothetical protein
>MOLINPEF_07849 hypothetical protein
>MOLINPEF_07855 hypothetical protein
>MOLINPEF_07858 Transposase for transposon Tn5
>MOLINPEF_07859 Ribosomal-protein-alanine acetyltransferase
>MOLINPEF_07861 hypothetical protein
>MOLINPEF_07862 Beta-glucuronidase
>MOLINPEF_07865 Aminoglycoside 3'-phosphotransferase
>MOLINPEF_07866 hypothetical protein
>MOLINPEF_07868 hypothetical protein
>MOLINPEF_07875 Hygromycin-B 4-O-kinase
>MOLINPEF_07883 Beta-galactosidase
>MOLINPEF_07884 Hygromycin-B 4-O-kinase
>MOLINPEF_07890 Para-nitrobenzyl esterase
>MOLINPEF_07904 Transposase for transposon Tn5
>MOLINPEF_07906 hypothetical protein
>MOLINPEF_07907 hypothetical protein
>MOLINPEF_07911 hypothetical protein
>MOLINPEF_07913 Tyrosine recombinase XerC
>MOLINPEF_07924 hypothetical protein
>MOLINPEF_07929 Pesticidal crystal protein Cry1Ac
>MOLINPEF_07930 Pesticidal crystal protein Cry1Ab
>MOLINPEF_07931 3-phosphoshikimate 1-carboxyvinyltransferase
>MOLINPEF_08016 Pesticidal crystal protein Cry1Ab
>MOLINPEF_08017 Pesticidal crystal protein Cry1Ac
>MOLINPEF_08019 hypothetical protein
>MOLINPEF_08021 hypothetical protein
>MOLINPEF_08023 hypothetical protein
>MOLINPEF_08025 hypothetical protein
>MOLINPEF_08027 hypothetical protein
>MOLINPEF_08029 hypothetical protein
>MOLINPEF_08041 Aminoglycoside 3'-phosphotransferase
>MOLINPEF_08042 tRNA-Ser(aga)
>MOLINPEF_08043 tRNA-Ser(aga)
>MOLINPEF_08048 hypothetical protein
>MOLINPEF_08062 hypothetical protein
>MOLINPEF_08065 hypothetical protein
>MOLINPEF_08077 hypothetical protein
>MOLINPEF_08078 Aminoglycoside 3'-phosphotransferase
>MOLINPEF_08079 1-deoxy-D-xylulose-5-phosphate synthase
>MOLINPEF_08080 1-deoxy-D-xylulose-5-phosphate synthase
>MOLINPEF_08081 hypothetical protein
>MOLINPEF_08084 IS1 family transposase IS1X2
>MOLINPEF_08085 hypothetical protein
>MOLINPEF_08090 Aminoglycoside 3'-phosphotransferase
>MOLINPEF_08091 Bleomycin resistance protein
>MOLINPEF_08098 1-deoxy-D-xylulose-5-phosphate synthase
>MOLINPEF_08115 Beta-galactosidase
>MOLINPEF_08119 hypothetical protein
>MOLINPEF_08120 Aminoglycoside 3'-phosphotransferase
>MOLINPEF_08133 Beta-lactamase TEM
>MOLINPEF_08140 hypothetical protein
>MOLINPEF_08143 hypothetical protein
>MOLINPEF_08144 Aminoglycoside 3'-phosphotransferase
>MOLINPEF_08147 HTH-type transcriptional repressor PurR
>MOLINPEF_08149 hypothetical protein
>MOLINPEF_08152 hypothetical protein
>MOLINPEF_08153 Phosphinothricin N-acetyltransferase
>MOLINPEF_08155 hypothetical protein
>MOLINPEF_08159 hypothetical protein
>MOLINPEF_08181 Aminoglycoside 3'-phosphotransferase
>MOLINPEF_08218 hypothetical protein
>MOLINPEF_08219 Beta-glucuronidase
>MOLINPEF_08252 hypothetical protein
>MOLINPEF_08335 hypothetical protein
>MOLINPEF_08362 hypothetical protein
>MOLINPEF_08363 hypothetical protein
>MOLINPEF_08398 Flavin-dependent tryptophan halogenase PrnA
>MOLINPEF_08399 hypothetical protein
>MOLINPEF_08400 hypothetical protein
>MOLINPEF_08401 Monodechloroaminopyrrolnitrin synthase PrnB
>MOLINPEF_08402 Aminopyrrolnitrin oxygenase PrnD
>MOLINPEF_08403 NAD(P)H-flavin reductase
>MOLINPEF_08404 Phosphinothricin N-acetyltransferase
>MOLINPEF_08415 hypothetical protein
>MOLINPEF_08417 Aminopyrrolnitrin oxygenase PrnD
>MOLINPEF_08418 hypothetical protein
>MOLINPEF_08431 Bleomycin resistance protein
>MOLINPEF_08433 hypothetical protein
>MOLINPEF_08434 Beta-galactosidase
>MOLINPEF_08435 Aminoglycoside 3'-phosphotransferase
>MOLINPEF_08450 hypothetical protein
>MOLINPEF_08455 hypothetical protein
>MOLINPEF_08456 hypothetical protein
>MOLINPEF_08458 hypothetical protein
>MOLINPEF_08459 hypothetical protein
>MOLINPEF_08460 hypothetical protein
>MOLINPEF_08461 hypothetical protein
>MOLINPEF_08462 hypothetical protein
>MOLINPEF_08463 hypothetical protein
>MOLINPEF_08464 hypothetical protein
>MOLINPEF_08486 hypothetical protein
>MOLINPEF_08503 Pesticidal crystal protein Cry1Ab
>MOLINPEF_08504 hypothetical protein
>MOLINPEF_08505 Mannose-6-phosphate isomerase
>MOLINPEF_08506 hypothetical protein
>MOLINPEF_08507 Streptomycin 3''-adenylyltransferase
>MOLINPEF_08508 Transcriptional regulatory protein OmpR
>MOLINPEF_08511 hypothetical protein
>MOLINPEF_08513 Pesticidal crystal protein Cry1Ab
>MOLINPEF_08514 Ornithine cyclodeaminase
>MOLINPEF_08515 Beta-lactamase TEM
>MOLINPEF_08521 Mannose-6-phosphate isomerase
>MOLINPEF_08522 hypothetical protein
>MOLINPEF_08533 Pesticidal crystal protein Cry1Ab
>MOLINPEF_08554 Pesticidal crystal protein Cry1Ab
>MOLINPEF_08565 Mannose-6-phosphate isomerase
>MOLINPEF_08567 hypothetical protein
>MOLINPEF_08571 hypothetical protein
>MOLINPEF_08572 Cytosine deaminase
>MOLINPEF_08573 hypothetical protein
>MOLINPEF_08574 hypothetical protein
>MOLINPEF_08575 hypothetical protein
>MOLINPEF_08577 hypothetical protein
>MOLINPEF_08578 hypothetical protein
>MOLINPEF_08579 hypothetical protein
>MOLINPEF_08658 hypothetical protein
>MOLINPEF_08659 hypothetical protein
>MOLINPEF_08675 hypothetical protein
>MOLINPEF_08676 hypothetical protein
>MOLINPEF_08681 hypothetical protein
>MOLINPEF_08682 hypothetical protein
>MOLINPEF_08693 Pesticidal crystal protein Cry1Ac
>MOLINPEF_08694 hypothetical protein
>MOLINPEF_08695 hypothetical protein
>MOLINPEF_08696 hypothetical protein
>MOLINPEF_08697 hypothetical protein
>MOLINPEF_08699 hypothetical protein
>MOLINPEF_08708 Streptomycin 3''-adenylyltransferase
>MOLINPEF_08709 Aminoglycoside 3'-phosphotransferase
>MOLINPEF_08710 Phosphinothricin N-acetyltransferase
>MOLINPEF_08722 hypothetical protein
>MOLINPEF_08738 hypothetical protein
>MOLINPEF_08740 hypothetical protein
>MOLINPEF_08741 hypothetical protein
>MOLINPEF_08742 Streptomycin 3''-adenylyltransferase
>MOLINPEF_08770 hypothetical protein
>MOLINPEF_08783 hypothetical protein
>MOLINPEF_08797 hypothetical protein
>MOLINPEF_08824 Catalase
>MOLINPEF_08841 hypothetical protein
>MOLINPEF_08842 hypothetical protein
>MOLINPEF_08847 hypothetical protein
>MOLINPEF_08856 hypothetical protein
>MOLINPEF_08857 Beta-glucuronidase
>MOLINPEF_08858 hypothetical protein
>MOLINPEF_08862 hypothetical protein
>MOLINPEF_08869 hypothetical protein
>MOLINPEF_08878 hypothetical protein
>MOLINPEF_08879 Beta-glucuronidase
>MOLINPEF_08880 hypothetical protein
>MOLINPEF_08884 hypothetical protein
>MOLINPEF_08906 Phosphinothricin N-acetyltransferase
>MOLINPEF_08919 hypothetical protein
>MOLINPEF_08920 hypothetical protein
>MOLINPEF_08921 hypothetical protein
>MOLINPEF_08938 hypothetical protein
>MOLINPEF_08939 Pesticidal crystal protein Cry1Ab
>MOLINPEF_08949 Aminoglycoside 3'-phosphotransferase
>MOLINPEF_08950 hypothetical protein
>MOLINPEF_08953 Glycerol-3-phosphate dehydrogenase [NAD(P)+]
>MOLINPEF_08955 Aminoglycoside 3'-phosphotransferase
>MOLINPEF_08959 hypothetical protein
>MOLINPEF_08960 hypothetical protein
>MOLINPEF_08979 hypothetical protein
>MOLINPEF_08983 Phosphinothricin N-acetyltransferase
>MOLINPEF_08984 Beta-galactosidase
>MOLINPEF_08985 3-phosphoshikimate 1-carboxyvinyltransferase
>MOLINPEF_08986 Pesticidal crystal protein Cry1Ac
>MOLINPEF_08991 hypothetical protein
>MOLINPEF_08992 hypothetical protein
>MOLINPEF_08997 hypothetical protein
>MOLINPEF_08998 hypothetical protein
>MOLINPEF_09010 Aminoglycoside 3'-phosphotransferase
>MOLINPEF_09011 Aminoglycoside 3'-phosphotransferase
>MOLINPEF_09012 hypothetical protein
>MOLINPEF_09014 hypothetical protein
>MOLINPEF_09017 hypothetical protein
>MOLINPEF_09018 hypothetical protein
>MOLINPEF_09036 hypothetical protein
>MOLINPEF_09065 hypothetical protein
>MOLINPEF_09082 Tetracycline resistance protein, class C
>MOLINPEF_09083 hypothetical protein
>MOLINPEF_09084 hypothetical protein
>MOLINPEF_09085 hypothetical protein
>MOLINPEF_09093 Tetracycline resistance protein, class C
>MOLINPEF_09099 hypothetical protein
>MOLINPEF_09100 Hygromycin-B 4-O-kinase
>MOLINPEF_09101 Ornithine cyclodeaminase
>MOLINPEF_09113 hypothetical protein
>MOLINPEF_09162 hypothetical protein
>MOLINPEF_09229 Phosphinothricin N-acetyltransferase
>MOLINPEF_09258 hypothetical protein
>MOLINPEF_09259 hypothetical protein
>MOLINPEF_09260 hypothetical protein
>MOLINPEF_09261 hypothetical protein
>MOLINPEF_09286 Pesticidal crystal protein Cry1Ab
>MOLINPEF_09287 hypothetical protein
>MOLINPEF_09290 hypothetical protein
>MOLINPEF_09291 hypothetical protein
>MOLINPEF_09292 hypothetical protein
>MOLINPEF_09294 hypothetical protein
>MOLINPEF_09299 Tetracycline resistance protein, class C
>MOLINPEF_09301 hypothetical protein
>MOLINPEF_09303 Ornithine cyclodeaminase
>MOLINPEF_09319 Beta-galactosidase
>MOLINPEF_09328 hypothetical protein
>MOLINPEF_09330 Streptomycin 3''-adenylyltransferase
>MOLINPEF_09331 Tyrosine recombinase XerC
>MOLINPEF_09340 hypothetical protein
>MOLINPEF_09347 hypothetical protein
>MOLINPEF_09351 hypothetical protein
>MOLINPEF_09352 hypothetical protein
>MOLINPEF_09353 Beta-glucuronidase
>MOLINPEF_09354 hypothetical protein
>MOLINPEF_09355 Aminoglycoside 3'-phosphotransferase
>MOLINPEF_09361 Aminoglycoside 3'-phosphotransferase
>MOLINPEF_09379 Aminoglycoside 3'-phosphotransferase
>MOLINPEF_09395 Beta-galactosidase
>MOLINPEF_09428 Aminoglycoside 3'-phosphotransferase
>MOLINPEF_09430 Plasmid replication initiator protein TrfA
>MOLINPEF_09432 Phosphinothricin N-acetyltransferase
>MOLINPEF_09438 Aminoglycoside 3'-phosphotransferase
>MOLINPEF_09444 hypothetical protein
>MOLINPEF_09459 hypothetical protein
>MOLINPEF_09496 Beta-glucuronidase
>MOLINPEF_09510 hypothetical protein
>MOLINPEF_09530 hypothetical protein
>MOLINPEF_09537 hypothetical protein
>MOLINPEF_09550 hypothetical protein
>MOLINPEF_09560 hypothetical protein
>MOLINPEF_09568 hypothetical protein
>MOLINPEF_09576 hypothetical protein
>MOLINPEF_09608 hypothetical protein
>MOLINPEF_09620 Gentamicin 3-N-acetyltransferase
>MOLINPEF_09622 hypothetical protein
>MOLINPEF_09623 hypothetical protein
>MOLINPEF_09624 hypothetical protein
>MOLINPEF_09626 Phosphinothricin N-acetyltransferase
>MOLINPEF_09629 Tetracycline resistance protein, class C
>MOLINPEF_09632 Regulatory protein rop
>MOLINPEF_09638 hypothetical protein
>MOLINPEF_09639 hypothetical protein
>MOLINPEF_09640 hypothetical protein
>MOLINPEF_09669 hypothetical protein
>MOLINPEF_09675 Glutamate 5-kinase 1
>MOLINPEF_09676 Gamma-glutamyl phosphate reductase
>MOLINPEF_09678 hypothetical protein
>MOLINPEF_09681 hypothetical protein
>MOLINPEF_09703 hypothetical protein
>MOLINPEF_09704 hypothetical protein
>MOLINPEF_09715 Beta-galactosidase
>MOLINPEF_09716 hypothetical protein
>MOLINPEF_09717 hypothetical protein
>MOLINPEF_09722 Beta-galactosidase
>MOLINPEF_09729 hypothetical protein
>MOLINPEF_09730 hypothetical protein
>MOLINPEF_09732 Long-chain-fatty-acid--CoA ligase
>MOLINPEF_09734 SPBc2 prophage-derived aminoglycoside N(3')-acetyltransferase-like protein YokD
>MOLINPEF_09735 hypothetical protein
>MOLINPEF_09736 hypothetical protein
>MOLINPEF_09737 hypothetical protein
>MOLINPEF_09739 hypothetical protein
>MOLINPEF_09740 Ca(2+)/H(+) antiporter
>MOLINPEF_09741 Beta-lactamase TEM
>MOLINPEF_09792 Chloramphenicol acetyltransferase
>MOLINPEF_09808 Beta-galactosidase
>MOLINPEF_09811 Haloalkane dehalogenase
>MOLINPEF_09816 hypothetical protein
>MOLINPEF_09834 Haloalkane dehalogenase
>MOLINPEF_09839 IS1 family transposase IS1A
>MOLINPEF_09841 hypothetical protein
>MOLINPEF_09849 hypothetical protein
>MOLINPEF_09868 hypothetical protein
>MOLINPEF_09881 hypothetical protein
>MOLINPEF_09883 hypothetical protein
>MOLINPEF_09884 hypothetical protein
>MOLINPEF_09902 hypothetical protein
>MOLINPEF_09903 hypothetical protein
>MOLINPEF_09904 3-phosphoshikimate 1-carboxyvinyltransferase
>MOLINPEF_09905 hypothetical protein
>MOLINPEF_09937 Beta-galactosidase
>MOLINPEF_09938 hypothetical protein
>MOLINPEF_09939 Aminoglycoside 3'-phosphotransferase
>MOLINPEF_09941 hypothetical protein
>MOLINPEF_09943 Beta-glucuronidase
>MOLINPEF_09944 Beta-galactosidase
>MOLINPEF_09953 hypothetical protein
>MOLINPEF_09954 hypothetical protein
>MOLINPEF_09955 hypothetical protein
>MOLINPEF_10004 hypothetical protein
>MOLINPEF_10012 hypothetical protein
>MOLINPEF_10019 rRNA adenine N-6-methyltransferase
>MOLINPEF_10020 hypothetical protein
>MOLINPEF_10021 hypothetical protein
>MOLINPEF_10023 Single-stranded DNA-binding protein
>MOLINPEF_10026 hypothetical protein
>MOLINPEF_10027 Aminoglycoside 3'-phosphotransferase
>MOLINPEF_10030 hypothetical protein
>MOLINPEF_10031 hypothetical protein
>MOLINPEF_10032 hypothetical protein
>MOLINPEF_10035 rRNA adenine N-6-methyltransferase
>MOLINPEF_10036 hypothetical protein
>MOLINPEF_10069 Ribonuclease
>MOLINPEF_10070 hypothetical protein
>MOLINPEF_10073 hypothetical protein
>MOLINPEF_10076 hypothetical protein
>MOLINPEF_10077 hypothetical protein
>MOLINPEF_10083 hypothetical protein
>MOLINPEF_10084 Cytosine deaminase
>MOLINPEF_10085 hypothetical protein
>MOLINPEF_10087 hypothetical protein
>MOLINPEF_10088 hypothetical protein
>MOLINPEF_10089 Hygromycin-B 4-O-kinase
>MOLINPEF_10091 hypothetical protein
>MOLINPEF_10119 hypothetical protein
>MOLINPEF_10133 hypothetical protein
>MOLINPEF_10146 hypothetical protein
>MOLINPEF_10173 hypothetical protein
>MOLINPEF_10176 phosphoketolase
>MOLINPEF_10190 phosphoketolase
>MOLINPEF_10230 hypothetical protein
>MOLINPEF_10270 hypothetical protein
>MOLINPEF_10285 hypothetical protein
>MOLINPEF_10286 hypothetical protein
>MOLINPEF_10295 hypothetical protein
>MOLINPEF_10300 Protease HtpX
>MOLINPEF_10301 hypothetical protein
>MOLINPEF_10306 hypothetical protein
>MOLINPEF_10307 hypothetical protein
>MOLINPEF_10309 Protease HtpX
>MOLINPEF_10314 Protease HtpX
>MOLINPEF_10323 hypothetical protein
>MOLINPEF_10339 Protease HtpX
>MOLINPEF_10349 Protease HtpX
>MOLINPEF_10351 hypothetical protein
>MOLINPEF_10352 Protease HtpX
>MOLINPEF_10357 Protease HtpX
>MOLINPEF_10377 Protease HtpX
>MOLINPEF_10378 hypothetical protein
>MOLINPEF_10383 Beta-glucuronidase
>MOLINPEF_10384 Protease HtpX
>MOLINPEF_10389 Protease HtpX
>MOLINPEF_10414 hypothetical protein
>MOLINPEF_10415 hypothetical protein
>MOLINPEF_10422 hypothetical protein
>MOLINPEF_10423 hypothetical protein
>MOLINPEF_10424 1,4-alpha-glucan branching enzyme GlgB
>MOLINPEF_10425 1,4-alpha-glucan branching enzyme GlgB
>MOLINPEF_10428 hypothetical protein
>MOLINPEF_10435 hypothetical protein
>MOLINPEF_10437 hypothetical protein
>MOLINPEF_10464 hypothetical protein
>MOLINPEF_10465 Beta-glucuronidase
>MOLINPEF_10466 hypothetical protein
>MOLINPEF_10482 Hygromycin-B 4-O-kinase
>MOLINPEF_10505 Beta-galactosidase
>MOLINPEF_10506 hypothetical protein
>MOLINPEF_10508 hypothetical protein
>MOLINPEF_10526 hypothetical protein
>MOLINPEF_10545 hypothetical protein
>MOLINPEF_10563 hypothetical protein
>MOLINPEF_10564 hypothetical protein
>MOLINPEF_10592 hypothetical protein
>MOLINPEF_10618 hypothetical protein
>MOLINPEF_10636 hypothetical protein
>MOLINPEF_10656 hypothetical protein
>MOLINPEF_10665 hypothetical protein
>MOLINPEF_10685 hypothetical protein
>MOLINPEF_10686 hypothetical protein
>MOLINPEF_10712 hypothetical protein
>MOLINPEF_10730 hypothetical protein
>MOLINPEF_10731 hypothetical protein
>MOLINPEF_10782 hypothetical protein
>MOLINPEF_10783 hypothetical protein
>MOLINPEF_10802 hypothetical protein
>MOLINPEF_10806 hypothetical protein
>MOLINPEF_10818 hypothetical protein
>MOLINPEF_10820 Aminoglycoside 3'-phosphotransferase
>MOLINPEF_10837 hypothetical protein
>MOLINPEF_10851 hypothetical protein
>MOLINPEF_10852 Pesticidal crystal protein Cry1Fa
>MOLINPEF_10854 Phosphinothricin N-acetyltransferase
>MOLINPEF_10855 hypothetical protein
>MOLINPEF_10861 Beta-glucuronidase
>MOLINPEF_10876 hypothetical protein
>MOLINPEF_10877 hypothetical protein
>MOLINPEF_10878 Phosphinothricin N-acetyltransferase
>MOLINPEF_10900 hypothetical protein
>MOLINPEF_10916 Phosphinothricin N-acetyltransferase
>MOLINPEF_10921 hypothetical protein
>MOLINPEF_10922 hypothetical protein
>MOLINPEF_10923 Aminoglycoside 3'-phosphotransferase
>MOLINPEF_10924 hypothetical protein
>MOLINPEF_10925 hypothetical protein
>MOLINPEF_10926 hypothetical protein
>MOLINPEF_10927 hypothetical protein
>MOLINPEF_10939 hypothetical protein
>MOLINPEF_10940 hypothetical protein
>MOLINPEF_10957 hypothetical protein
>MOLINPEF_10972 hypothetical protein
>MOLINPEF_10973 hypothetical protein
>MOLINPEF_10996 hypothetical protein
>MOLINPEF_10997 Glycogen phosphorylase
>MOLINPEF_11003 Beta-glucuronidase
>MOLINPEF_11004 hypothetical protein
>MOLINPEF_11005 hypothetical protein
>MOLINPEF_11006 hypothetical protein
>MOLINPEF_11008 hypothetical protein
>MOLINPEF_11022 Phosphinothricin N-acetyltransferase
>MOLINPEF_11023 Pesticidal crystal protein Cry1Fa
>MOLINPEF_11024 hypothetical protein
>MOLINPEF_11025 hypothetical protein
>MOLINPEF_11026 hypothetical protein
>MOLINPEF_11028 putative peptidase
>MOLINPEF_11029 Pesticidal crystal protein Cry1Ac
>MOLINPEF_11032 Protoporphyrinogen oxidase
>MOLINPEF_11033 hypothetical protein
>MOLINPEF_11035 Antitoxin CcdA
>MOLINPEF_11064 Sialidase
>MOLINPEF_11065 hypothetical protein
>MOLINPEF_11080 hypothetical protein
>MOLINPEF_11081 Phosphinothricin N-acetyltransferase
>MOLINPEF_11084 Aminoglycoside 3'-phosphotransferase
>MOLINPEF_11093 hypothetical protein
>MOLINPEF_11105 hypothetical protein
>MOLINPEF_11106 Beta-glucuronidase
>MOLINPEF_11107 Hygromycin-B 4-O-kinase
>MOLINPEF_11127 Delta(12)-fatty-acid desaturase
>MOLINPEF_11128 hypothetical protein
>MOLINPEF_11129 hypothetical protein
>MOLINPEF_11130 hypothetical protein
>MOLINPEF_11137 hypothetical protein
>MOLINPEF_11140 hypothetical protein
>MOLINPEF_11156 hypothetical protein
>MOLINPEF_11159 hypothetical protein
>MOLINPEF_11160 Aminoglycoside 3'-phosphotransferase
>MOLINPEF_11161 hypothetical protein
>MOLINPEF_11172 Phosphinothricin N-acetyltransferase
>MOLINPEF_11173 hypothetical protein
>MOLINPEF_11185 tRNA-Gln(ttg)
>MOLINPEF_11242 hypothetical protein
>MOLINPEF_11256 hypothetical protein
>MOLINPEF_11325 hypothetical protein
>MOLINPEF_11339 Lanosterol 14-alpha demethylase
>MOLINPEF_11343 hypothetical protein
>MOLINPEF_11345 hypothetical protein
>MOLINPEF_11348 Phosphinothricin N-acetyltransferase
>MOLINPEF_11354 hypothetical protein
>MOLINPEF_11365 3-phosphoshikimate 1-carboxyvinyltransferase
>MOLINPEF_11366 hypothetical protein
>MOLINPEF_11368 hypothetical protein
>MOLINPEF_11369 hypothetical protein
>MOLINPEF_11373 hypothetical protein
>MOLINPEF_11376 Beta-galactosidase
>MOLINPEF_11377 3-phosphoshikimate 1-carboxyvinyltransferase
>MOLINPEF_11379 hypothetical protein
>MOLINPEF_11381 hypothetical protein
>MOLINPEF_11383 hypothetical protein
>MOLINPEF_11385 hypothetical protein
>MOLINPEF_11387 hypothetical protein
>MOLINPEF_11390 hypothetical protein
>MOLINPEF_11391 Beta-lactamase TEM-12
>MOLINPEF_11394 hypothetical protein
>MOLINPEF_11395 Undecaprenyl-phosphate 4-deoxy-4-formamido-L-arabinose transferase
>MOLINPEF_11399 Undecaprenyl-phosphate 4-deoxy-4-formamido-L-arabinose transferase
>MOLINPEF_11403 hypothetical protein
>MOLINPEF_11404 hypothetical protein
>MOLINPEF_11412 hypothetical protein
>MOLINPEF_11418 hypothetical protein
>MOLINPEF_11421 hypothetical protein
>MOLINPEF_11422 hypothetical protein
>MOLINPEF_11423 hypothetical protein
>MOLINPEF_11424 Hygromycin-B 4-O-kinase
>MOLINPEF_11425 Hygromycin-B 4-O-kinase
>MOLINPEF_11438 Acetolactate synthase large subunit
>MOLINPEF_11439 hypothetical protein
>MOLINPEF_11440 hypothetical protein
>MOLINPEF_11450 hypothetical protein
>MOLINPEF_11451 Beta-glucuronidase
>MOLINPEF_11452 Beta-glucuronidase
>MOLINPEF_11465 hypothetical protein
>MOLINPEF_11479 Nicotinamidase
>MOLINPEF_11480 hypothetical protein
>MOLINPEF_11494 Nicotinamidase
>MOLINPEF_11509 Nicotinate phosphoribosyltransferase
>MOLINPEF_11524 Nicotinate phosphoribosyltransferase
>MOLINPEF_11539 nicotinate-nucleotide adenylyltransferase
>MOLINPEF_11554 nicotinate-nucleotide adenylyltransferase
>MOLINPEF_11569 nicotinate-nucleotide adenylyltransferase
>MOLINPEF_11584 nicotinate-nucleotide adenylyltransferase
>MOLINPEF_11599 Glutamine-dependent NAD(+) synthetase
>MOLINPEF_11614 Glutamine-dependent NAD(+) synthetase
>MOLINPEF_11630 hypothetical protein
>MOLINPEF_11631 41.9 kDa insecticidal toxin
>MOLINPEF_11634 hypothetical protein
>MOLINPEF_11699 Antitoxin CcdA
>MOLINPEF_11920 hypothetical protein
>MOLINPEF_12106 hypothetical protein
>MOLINPEF_12113 hypothetical protein
>MOLINPEF_12119 2-methyl-6-phytyl-1,4-hydroquinone methyltransferase
>MOLINPEF_12121 1,4-dihydroxy-2-naphthoate octaprenyltransferase
>MOLINPEF_12124 hypothetical protein
>MOLINPEF_12131 hypothetical protein
>MOLINPEF_12137 1,4-dihydroxy-2-naphthoate octaprenyltransferase
>MOLINPEF_12143 2-methyl-6-phytyl-1,4-hydroquinone methyltransferase
>MOLINPEF_12146 Beta-galactosidase
>MOLINPEF_12155 hypothetical protein
>MOLINPEF_12156 Delta(12)-fatty-acid desaturase
>MOLINPEF_12162 hypothetical protein
>MOLINPEF_12163 Delta(12)-fatty-acid desaturase
>MOLINPEF_12164 hypothetical protein
>MOLINPEF_12185 hypothetical protein
>MOLINPEF_12191 Delta(12)-fatty-acid desaturase
>MOLINPEF_12197 Beta-galactosidase
>MOLINPEF_12199 hypothetical protein
>MOLINPEF_12201 hypothetical protein
>MOLINPEF_12202 hypothetical protein
>MOLINPEF_12203 hypothetical protein
>MOLINPEF_12215 hypothetical protein
>MOLINPEF_12216 hypothetical protein
>MOLINPEF_12217 IS66 family transposase IS66
>MOLINPEF_12218 hypothetical protein
>MOLINPEF_12247 hypothetical protein
>MOLINPEF_12248 hypothetical protein
>MOLINPEF_12276 Pesticidal crystal protein Cry1Ac
>MOLINPEF_12277 Pesticidal crystal protein Cry1Aa
>MOLINPEF_12278 hypothetical protein
>MOLINPEF_12284 hypothetical protein
>MOLINPEF_12286 hypothetical protein
>MOLINPEF_12299 D-serine dehydratase
>MOLINPEF_12300 hypothetical protein
>MOLINPEF_12310 hypothetical protein
>MOLINPEF_12311 hypothetical protein
>MOLINPEF_12315 hypothetical protein
>MOLINPEF_12316 hypothetical protein
>MOLINPEF_12317 hypothetical protein
>MOLINPEF_12321 Aminoglycoside 3'-phosphotransferase
>MOLINPEF_12322 hypothetical protein
>MOLINPEF_12328 Beta-galactosidase
>MOLINPEF_12329 hypothetical protein
>MOLINPEF_12331 Anhydrotetracycline monooxygenase
>MOLINPEF_12335 Sulfoacetaldehyde acetyltransferase
>MOLINPEF_12338 Protein TraK
>MOLINPEF_12340 hypothetical protein
>MOLINPEF_12341 Tryptophan 2-monooxygenase
>MOLINPEF_12342 Tryptophan 2-monooxygenase
>MOLINPEF_12343 hypothetical protein
>MOLINPEF_12344 hypothetical protein
>MOLINPEF_12345 hypothetical protein
>MOLINPEF_12346 hypothetical protein
>MOLINPEF_12347 hypothetical protein
>MOLINPEF_12350 Beta-galactosidase
>MOLINPEF_12353 hypothetical protein
>MOLINPEF_12382 Beta-galactosidase
>MOLINPEF_12389 Haloalkane dehalogenase
>MOLINPEF_12403 hypothetical protein
>MOLINPEF_12423 hypothetical protein
>MOLINPEF_12443 hypothetical protein
>MOLINPEF_12479 Beta-glucuronidase
>MOLINPEF_12480 hypothetical protein
>MOLINPEF_12483 Beta-galactosidase
>MOLINPEF_12486 hypothetical protein
>MOLINPEF_12494 hypothetical protein
>MOLINPEF_12497 hypothetical protein
>MOLINPEF_12504 hypothetical protein
>MOLINPEF_12505 Mandelamide hydrolase
>MOLINPEF_12506 Phosphinothricin N-acetyltransferase
>MOLINPEF_12507 Alanine dehydrogenase
>MOLINPEF_12518 Beta-galactosidase
>MOLINPEF_12534 Cytosine deaminase
>MOLINPEF_12547 2-methyl-6-phytyl-1,4-hydroquinone methyltransferase
>MOLINPEF_12548 hypothetical protein
>MOLINPEF_12549 Beta-galactosidase
>MOLINPEF_12552 hypothetical protein
>MOLINPEF_12555 hypothetical protein
>MOLINPEF_12556 hypothetical protein
>MOLINPEF_12570 hypothetical protein
>MOLINPEF_12584 hypothetical protein
>MOLINPEF_12598 hypothetical protein
>MOLINPEF_12599 hypothetical protein
>MOLINPEF_12600 hypothetical protein
>MOLINPEF_12614 hypothetical protein
>MOLINPEF_12628 hypothetical protein
>MOLINPEF_12642 hypothetical protein
>MOLINPEF_12657 hypothetical protein
>MOLINPEF_12659 hypothetical protein
>MOLINPEF_12660 Phosphinothricin N-acetyltransferase
>MOLINPEF_12661 3-phosphoshikimate 1-carboxyvinyltransferase
>MOLINPEF_12663 hypothetical protein
>MOLINPEF_12664 hypothetical protein
>MOLINPEF_12667 Beta-galactosidase
>MOLINPEF_12671 hypothetical protein
>MOLINPEF_12674 hypothetical protein
>MOLINPEF_12676 hypothetical protein
>MOLINPEF_12678 hypothetical protein
>MOLINPEF_12680 hypothetical protein
>MOLINPEF_12682 hypothetical protein
>MOLINPEF_12684 hypothetical protein
>MOLINPEF_12686 hypothetical protein
>MOLINPEF_12688 hypothetical protein
>MOLINPEF_12690 hypothetical protein
>MOLINPEF_12692 hypothetical protein
>MOLINPEF_12693 hypothetical protein
>MOLINPEF_12694 hypothetical protein
>MOLINPEF_12695 hypothetical protein
>MOLINPEF_12696 Delta(12)-fatty-acid desaturase
>MOLINPEF_12702 hypothetical protein
>MOLINPEF_12703 hypothetical protein
>MOLINPEF_12705 3-phosphoshikimate 1-carboxyvinyltransferase
>MOLINPEF_12706 hypothetical protein
>MOLINPEF_12707 hypothetical protein
>MOLINPEF_12721 hypothetical protein
>MOLINPEF_12725 hypothetical protein
>MOLINPEF_12726 hypothetical protein
>MOLINPEF_12727 3-phosphoshikimate 1-carboxyvinyltransferase
>MOLINPEF_12734 hypothetical protein
>MOLINPEF_12735 (R)-phenoxypropionate/alpha-ketoglutarate-dioxygenase
>MOLINPEF_12736 hypothetical protein
>MOLINPEF_12737 hypothetical protein
>MOLINPEF_12738 hypothetical protein
>MOLINPEF_12739 hypothetical protein
>MOLINPEF_12766 hypothetical protein
>MOLINPEF_12767 Toluene-4-sulfonate monooxygenase system iron-sulfur subunit TsaM1
>MOLINPEF_12768 hypothetical protein
>MOLINPEF_12769 hypothetical protein
>MOLINPEF_12783 (S)-phenoxypropionate/alpha-ketoglutarate-dioxygenase
>MOLINPEF_12787 hypothetical protein
>MOLINPEF_12790 hypothetical protein
>MOLINPEF_12798 hypothetical protein
>MOLINPEF_12799 hypothetical protein
>MOLINPEF_12800 hypothetical protein
>MOLINPEF_12807 hypothetical protein
>MOLINPEF_12809 hypothetical protein
>MOLINPEF_12811 hypothetical protein
>MOLINPEF_12818 hypothetical protein
>MOLINPEF_12821 hypothetical protein
>MOLINPEF_12825 Pesticidal crystal protein Cry1Ab
>MOLINPEF_12826 Pesticidal crystal protein Cry1Ac
>MOLINPEF_12827 hypothetical protein
>MOLINPEF_12828 Pesticidal crystal protein Cry2Ab
>MOLINPEF_12831 hypothetical protein
>MOLINPEF_12832 Undecaprenyl-phosphate 4-deoxy-4-formamido-L-arabinose transferase
>MOLINPEF_12834 Glutamine--fructose-6-phosphate aminotransferase [isomerizing]
>MOLINPEF_12838 Glutamine--fructose-6-phosphate aminotransferase [isomerizing]
>MOLINPEF_12841 Undecaprenyl-phosphate 4-deoxy-4-formamido-L-arabinose transferase
>MOLINPEF_12842 Glutamine--fructose-6-phosphate aminotransferase [isomerizing]
>MOLINPEF_12850 Glutamine--fructose-6-phosphate aminotransferase [isomerizing]
>MOLINPEF_12853 hypothetical protein
>MOLINPEF_12854 Phosphinothricin N-acetyltransferase
>MOLINPEF_12855 hypothetical protein
>MOLINPEF_12856 hypothetical protein
>MOLINPEF_12857 hypothetical protein
>MOLINPEF_12858 hypothetical protein
>MOLINPEF_12859 hypothetical protein
>MOLINPEF_12860 hypothetical protein
>MOLINPEF_12861 hypothetical protein
>MOLINPEF_12862 hypothetical protein
>MOLINPEF_12868 hypothetical protein
>MOLINPEF_12871 Beta-galactosidase
>MOLINPEF_12885 hypothetical protein
>MOLINPEF_12887 hypothetical protein
>MOLINPEF_12888 hypothetical protein
>MOLINPEF_12891 hypothetical protein
>MOLINPEF_12894 hypothetical protein
>MOLINPEF_12897 hypothetical protein
>MOLINPEF_12900 hypothetical protein
>MOLINPEF_12901 hypothetical protein
>MOLINPEF_12904 hypothetical protein
>MOLINPEF_12908 hypothetical protein
>MOLINPEF_12909 hypothetical protein
>MOLINPEF_12910 Beta-galactosidase
>MOLINPEF_12913 hypothetical protein
>MOLINPEF_12921 hypothetical protein
>MOLINPEF_12925 Pesticidal crystal protein Cry1Fa
>MOLINPEF_12931 hypothetical protein
>MOLINPEF_12940 Chemotaxis response regulator protein-glutamate methylesterase
>MOLINPEF_12947 Chemotaxis response regulator protein-glutamate methylesterase
>MOLINPEF_12954 Avirulence protein AvrBs3
>MOLINPEF_12961 Avirulence protein AvrBs3
>MOLINPEF_12974 hypothetical protein
>MOLINPEF_12984 hypothetical protein
>MOLINPEF_12989 hypothetical protein
>MOLINPEF_12992 hypothetical protein
>MOLINPEF_12993 Pesticidal crystal protein Cry1Ac
>MOLINPEF_12994 Pesticidal crystal protein Cry1Ac
>MOLINPEF_13001 hypothetical protein
>MOLINPEF_13004 hypothetical protein
>MOLINPEF_13007 hypothetical protein
>MOLINPEF_13011 hypothetical protein
>MOLINPEF_13015 hypothetical protein
>MOLINPEF_13019 hypothetical protein
>MOLINPEF_13024 hypothetical protein
>MOLINPEF_13027 hypothetical protein
>MOLINPEF_13030 hypothetical protein
>MOLINPEF_13038 hypothetical protein
>MOLINPEF_13039 Pesticidal crystal protein Cry3Bb
>MOLINPEF_13040 hypothetical protein
>MOLINPEF_13041 hypothetical protein
>MOLINPEF_13043 hypothetical protein
>MOLINPEF_13049 Pesticidal crystal protein Cry3Bb
>MOLINPEF_13050 Phosphinothricin N-acetyltransferase
>MOLINPEF_13052 hypothetical protein
>MOLINPEF_13053 hypothetical protein
>MOLINPEF_13055 Chromosome-partitioning ATPase Soj
>MOLINPEF_13056 Transcriptional repressor protein KorB
>MOLINPEF_13058 hypothetical protein
>MOLINPEF_13062 hypothetical protein
>MOLINPEF_13063 Single-stranded DNA-binding protein
>MOLINPEF_13069 hypothetical protein
>MOLINPEF_13087 T-DNA border endonuclease VirD1
>MOLINPEF_13088 Protein virC1
>MOLINPEF_13089 Protein virC2
>MOLINPEF_13090 Transcriptional regulatory protein OmpR
>MOLINPEF_13091 Type IV secretion system protein VirB11
>MOLINPEF_13092 Protein virB10
>MOLINPEF_13093 Protein virB9
>MOLINPEF_13094 Protein virB8
>MOLINPEF_13095 hypothetical protein
>MOLINPEF_13096 Protein virB5
>MOLINPEF_13097 Protein virB4
>MOLINPEF_13098 hypothetical protein
>MOLINPEF_13099 Protein virB2
>MOLINPEF_13100 hypothetical protein
>MOLINPEF_13116 hypothetical protein
>MOLINPEF_13118 hypothetical protein
>MOLINPEF_13123 Ribonuclease
>MOLINPEF_13124 hypothetical protein
>MOLINPEF_13125 Beta-glucuronidase
>MOLINPEF_13126 hypothetical protein
>MOLINPEF_13127 hypothetical protein
>MOLINPEF_13133 Ribonuclease
>MOLINPEF_13134 hypothetical protein
>MOLINPEF_13141 hypothetical protein
>MOLINPEF_13161 hypothetical protein
>MOLINPEF_13164 hypothetical protein
>MOLINPEF_13174 hypothetical protein
>MOLINPEF_13175 Ribonuclease
>MOLINPEF_13191 hypothetical protein
>MOLINPEF_13211 hypothetical protein
>MOLINPEF_13218 NADP-dependent alcohol dehydrogenase C 1
>MOLINPEF_13225 hypothetical protein
>MOLINPEF_13242 hypothetical protein
>MOLINPEF_13262 Bifunctional cytochrome P450/NADPH--P450 reductase
>MOLINPEF_13264 Beta-galactosidase
>MOLINPEF_13284 Aminoglycoside 3'-phosphotransferase
>MOLINPEF_13295 hypothetical protein
>MOLINPEF_13333 Beta-glucuronidase
>MOLINPEF_13335 Phosphinothricin N-acetyltransferase
>MOLINPEF_13340 hypothetical protein
>MOLINPEF_13341 Beta-lactamase TEM
>MOLINPEF_13346 Blasticidin-S deaminase
>MOLINPEF_13354 hypothetical protein
>MOLINPEF_13357 hypothetical protein
>MOLINPEF_13358 hypothetical protein
>MOLINPEF_13359 Pesticidal crystal protein Cry1Ac
>MOLINPEF_13363 Pesticidal crystal protein Cry1Ac
>MOLINPEF_13364 hypothetical protein
>MOLINPEF_13367 hypothetical protein
>MOLINPEF_13369 hypothetical protein
>MOLINPEF_13372 hypothetical protein
>MOLINPEF_13375 hypothetical protein
>MOLINPEF_13378 hypothetical protein
>MOLINPEF_13381 hypothetical protein
>MOLINPEF_13395 hypothetical protein
>MOLINPEF_13402 hypothetical protein
>MOLINPEF_13404 hypothetical protein
>MOLINPEF_13408 hypothetical protein
>MOLINPEF_13483 hypothetical protein
>MOLINPEF_13531 Hygromycin-B 4-O-kinase
>MOLINPEF_13532 hypothetical protein
>MOLINPEF_13539 hypothetical protein
>MOLINPEF_13540 hypothetical protein
>MOLINPEF_13541 hypothetical protein
>MOLINPEF_13543 hypothetical protein
>MOLINPEF_13548 hypothetical protein
>MOLINPEF_13555 hypothetical protein
>MOLINPEF_13579 hypothetical protein
>MOLINPEF_13580 hypothetical protein
>MOLINPEF_13583 hypothetical protein
>MOLINPEF_13603 Beta-galactosidase
>MOLINPEF_13604 hypothetical protein
>MOLINPEF_13624 hypothetical protein
>MOLINPEF_13625 hypothetical protein
>MOLINPEF_13626 Aminoglycoside 3'-phosphotransferase
>MOLINPEF_13632 hypothetical protein
>MOLINPEF_13633 hypothetical protein
>MOLINPEF_13657 hypothetical protein
>MOLINPEF_13658 Beta-galactosidase
>MOLINPEF_13659 hypothetical protein
>MOLINPEF_13660 hypothetical protein
>MOLINPEF_13676 hypothetical protein
>MOLINPEF_13678 hypothetical protein
>MOLINPEF_13705 hypothetical protein
>MOLINPEF_13771 hypothetical protein
>MOLINPEF_13772 hypothetical protein
>MOLINPEF_13773 Phosphinothricin N-acetyltransferase
>MOLINPEF_13774 hypothetical protein
>MOLINPEF_13788 Chitinase A1
>MOLINPEF_13804 Chitinase A1
>MOLINPEF_13820 hypothetical protein
>MOLINPEF_13836 Chitinase A1
>MOLINPEF_13852 Chitinase A1
>MOLINPEF_13868 hypothetical protein
>MOLINPEF_13884 Chitinase A1
>MOLINPEF_13890 hypothetical protein
>MOLINPEF_13902 Aminoglycoside 3'-phosphotransferase
>MOLINPEF_13907 hypothetical protein
>MOLINPEF_13908 Delta(12)-fatty-acid desaturase
>MOLINPEF_13923 hypothetical protein
>MOLINPEF_13953 Beta-galactosidase
>MOLINPEF_13987 Phosphinothricin N-acetyltransferase
>MOLINPEF_13988 Phosphinothricin N-acetyltransferase
>MOLINPEF_13989 hypothetical protein
>MOLINPEF_13990 Aminoglycoside 3'-phosphotransferase
>MOLINPEF_13991 hypothetical protein
>MOLINPEF_13992 Phosphinothricin N-acetyltransferase
>MOLINPEF_13995 hypothetical protein
>MOLINPEF_13996 Dihydrofolate reductase
>MOLINPEF_13998 hypothetical protein
>MOLINPEF_13999 hypothetical protein
>MOLINPEF_14000 Bleomycin resistance protein
>MOLINPEF_14001 hypothetical protein
>MOLINPEF_14019 hypothetical protein
>MOLINPEF_14022 hypothetical protein
>MOLINPEF_14023 Phosphinothricin N-acetyltransferase
>MOLINPEF_14026 Beta-galactosidase
>MOLINPEF_14030 hypothetical protein
>MOLINPEF_14039 Beta-glucuronidase
>MOLINPEF_14045 Thermostable beta-glucosidase B
>MOLINPEF_14047 Thermostable beta-glucosidase B
>MOLINPEF_14049 Thermostable beta-glucosidase B
>MOLINPEF_14050 hypothetical protein
>MOLINPEF_14057 hypothetical protein
>MOLINPEF_14066 hypothetical protein
>MOLINPEF_14068 hypothetical protein
>MOLINPEF_14069 hypothetical protein
>MOLINPEF_14070 Wide host range VirA protein
>MOLINPEF_14071 hypothetical protein
>MOLINPEF_14072 hypothetical protein
>MOLINPEF_14073 hypothetical protein
>MOLINPEF_14074 IS66 family transposase ISRle3
>MOLINPEF_14075 hypothetical protein
>MOLINPEF_14076 hypothetical protein
>MOLINPEF_14088 Protein virC1
>MOLINPEF_14090 T-DNA border endonuclease VirD2
>MOLINPEF_14091 hypothetical protein
>MOLINPEF_14092 Protein VirD4
>MOLINPEF_14093 hypothetical protein
>MOLINPEF_14094 Protein virE1
>MOLINPEF_14095 Single-strand DNA-binding protein
>MOLINPEF_14096 hypothetical protein
>MOLINPEF_14097 hypothetical protein
>MOLINPEF_14098 Proofreading thioesterase EntH
>MOLINPEF_14099 hypothetical protein
>MOLINPEF_14100 hypothetical protein
>MOLINPEF_14101 Beta-galactosidase
>MOLINPEF_14103 Beta-lactamase TEM
>MOLINPEF_14116 Beta-galactosidase
>MOLINPEF_14125 hypothetical protein
>MOLINPEF_14126 hypothetical protein
>MOLINPEF_14145 hypothetical protein
>MOLINPEF_14147 hypothetical protein
>MOLINPEF_14148 Tyrosine recombinase XerC
>MOLINPEF_14149 Gentamicin 3-N-acetyltransferase
>MOLINPEF_14151 Bleomycin resistance protein
>MOLINPEF_14152 hypothetical protein
>MOLINPEF_14153 Sensor histidine kinase RcsC
>MOLINPEF_14154 hypothetical protein
>MOLINPEF_14155 IS66 family transposase IS66
>MOLINPEF_14156 Tetracycline resistance protein, class C
>MOLINPEF_14162 hypothetical protein
>MOLINPEF_14169 hypothetical protein
>MOLINPEF_14176 hypothetical protein
>MOLINPEF_14193 hypothetical protein
>MOLINPEF_14200 hypothetical protein
>MOLINPEF_14230 hypothetical protein
>MOLINPEF_14235 hypothetical protein
>MOLINPEF_14236 hypothetical protein
>MOLINPEF_14237 hypothetical protein
>MOLINPEF_14238 Long-chain-fatty-acid--CoA ligase
>MOLINPEF_14264 Aminoglycoside 3'-phosphotransferase
>MOLINPEF_14284 hypothetical protein
>MOLINPEF_14300 hypothetical protein
>MOLINPEF_14301 hypothetical protein
>MOLINPEF_14305 hypothetical protein
>MOLINPEF_14309 hypothetical protein
>MOLINPEF_14312 Haloalkane dehalogenase
>MOLINPEF_14320 Haloalkane dehalogenase
>MOLINPEF_14321 hypothetical protein
>MOLINPEF_14322 Chloramphenicol acetyltransferase
>MOLINPEF_14323 Levansucrase
>MOLINPEF_14337 Haloalkane dehalogenase
>MOLINPEF_14355 Beta-galactosidase
>MOLINPEF_14360 hypothetical protein
>MOLINPEF_14362 hypothetical protein
>MOLINPEF_14364 Beta-galactosidase
>MOLINPEF_14374 Beta-galactosidase
>MOLINPEF_14377 hypothetical protein
>MOLINPEF_14378 hypothetical protein
>MOLINPEF_14379 hypothetical protein
>MOLINPEF_14380 hypothetical protein
>MOLINPEF_14386 hypothetical protein
>MOLINPEF_14388 hypothetical protein
>MOLINPEF_14401 hypothetical protein
>MOLINPEF_14416 hypothetical protein
>MOLINPEF_14444 hypothetical protein
>MOLINPEF_14445 hypothetical protein
>MOLINPEF_14511 hypothetical protein
>MOLINPEF_14512 hypothetical protein
>MOLINPEF_14529 hypothetical protein
>MOLINPEF_14559 hypothetical protein
>MOLINPEF_14575 3-phosphoshikimate 1-carboxyvinyltransferase
>MOLINPEF_14592 Endo-1,4-beta-xylanase A
>MOLINPEF_14593 hypothetical protein
>MOLINPEF_14594 Beta-galactosidase
>MOLINPEF_14612 hypothetical protein
>MOLINPEF_14614 hypothetical protein
>MOLINPEF_14616 hypothetical protein
>MOLINPEF_14618 hypothetical protein
>MOLINPEF_14620 hypothetical protein
>MOLINPEF_14622 hypothetical protein
>MOLINPEF_14624 hypothetical protein
>MOLINPEF_14626 hypothetical protein
>MOLINPEF_14628 hypothetical protein
>MOLINPEF_14630 hypothetical protein
>MOLINPEF_14632 hypothetical protein
>MOLINPEF_14634 hypothetical protein
>MOLINPEF_14636 hypothetical protein
>MOLINPEF_14637 Pesticidal crystal protein Cry1Ac
>MOLINPEF_14638 hypothetical protein
>MOLINPEF_14639 Pesticidal crystal protein Cry1Ac
>MOLINPEF_14640 hypothetical protein
>MOLINPEF_14644 Beta-lactamase TEM
>MOLINPEF_14652 Beta-glucanase
>MOLINPEF_14653 hypothetical protein
>MOLINPEF_14662 Aminoglycoside 3'-phosphotransferase
>MOLINPEF_14669 Beta-lactamase TEM
>MOLINPEF_14671 Ornithine cyclodeaminase
>MOLINPEF_14672 hypothetical protein
>MOLINPEF_14678 hypothetical protein
>MOLINPEF_14680 Beta-galactosidase
>MOLINPEF_14687 hypothetical protein
>MOLINPEF_14689 Aminoglycoside 3'-phosphotransferase
>MOLINPEF_14710 hypothetical protein
>MOLINPEF_14716 hypothetical protein
>MOLINPEF_14717 hypothetical protein
>MOLINPEF_14723 hypothetical protein
>MOLINPEF_14731 HTH-type transcriptional repressor PurR
>MOLINPEF_14732 Aspartate aminotransferase
>MOLINPEF_14733 hypothetical protein
>MOLINPEF_14759 hypothetical protein
>MOLINPEF_14761 hypothetical protein
>MOLINPEF_14785 hypothetical protein
>MOLINPEF_14786 Acetolactate synthase large subunit IlvB1
>MOLINPEF_14787 Alpha-pyrone synthesis polyketide synthase-like Pks18
>MOLINPEF_14788 hypothetical protein
>MOLINPEF_14789 hypothetical protein
>MOLINPEF_14807 hypothetical protein
>MOLINPEF_14810 hypothetical protein
>MOLINPEF_14872 Beta-galactosidase
>MOLINPEF_14874 hypothetical protein
>MOLINPEF_14877 hypothetical protein
>MOLINPEF_14878 1,4-dihydroxy-2-naphthoate octaprenyltransferase
>MOLINPEF_14879 Beta-galactosidase
>MOLINPEF_14894 hypothetical protein
>MOLINPEF_14895 Ubiquinone/menaquinone biosynthesis C-methyltransferase UbiE
>MOLINPEF_14896 hypothetical protein
>MOLINPEF_14911 2-methyl-6-phytyl-1,4-hydroquinone methyltransferase
>MOLINPEF_14944 hypothetical protein
>MOLINPEF_14961 hypothetical protein
>MOLINPEF_14964 Aminoglycoside 3'-phosphotransferase
>MOLINPEF_14977 hypothetical protein
>MOLINPEF_14984 hypothetical protein
>MOLINPEF_14985 hypothetical protein
>MOLINPEF_14986 hypothetical protein
>MOLINPEF_14990 hypothetical protein
>MOLINPEF_14993 Hygromycin-B 4-O-kinase
>MOLINPEF_14994 hypothetical protein
>MOLINPEF_14998 hypothetical protein
>MOLINPEF_15002 hypothetical protein
>MOLINPEF_15009 hypothetical protein
>MOLINPEF_15013 hypothetical protein
>MOLINPEF_15017 hypothetical protein
>MOLINPEF_15025 Beta-galactosidase
>MOLINPEF_15049 hypothetical protein
>MOLINPEF_15052 hypothetical protein
>MOLINPEF_15059 hypothetical protein
>MOLINPEF_15067 Beta-galactosidase
>MOLINPEF_15068 hypothetical protein
>MOLINPEF_15069 hypothetical protein
>MOLINPEF_15080 hypothetical protein
>MOLINPEF_15083 hypothetical protein
>MOLINPEF_15086 Beta-galactosidase
>MOLINPEF_15090 hypothetical protein
>MOLINPEF_15097 Aminoglycoside 3'-phosphotransferase
>MOLINPEF_15124 hypothetical protein
>MOLINPEF_15136 Aminoglycoside 3'-phosphotransferase
>MOLINPEF_15163 hypothetical protein
>MOLINPEF_15202 hypothetical protein
>MOLINPEF_15277 hypothetical protein
>MOLINPEF_15278 hypothetical protein
>MOLINPEF_15300 hypothetical protein
>MOLINPEF_15301 hypothetical protein
>MOLINPEF_15318 hypothetical protein
>MOLINPEF_15322 Phosphinothricin N-acetyltransferase
>MOLINPEF_15330 hypothetical protein
>MOLINPEF_15344 Beta-glucuronidase
>MOLINPEF_15345 hypothetical protein
>MOLINPEF_15346 HTH-type transcriptional repressor PurR
>MOLINPEF_15376 hypothetical protein
>MOLINPEF_15388 Hygromycin-B 4-O-kinase
>MOLINPEF_15393 hypothetical protein
>MOLINPEF_15408 hypothetical protein
>MOLINPEF_15426 Ornithine cyclodeaminase
>MOLINPEF_15427 hypothetical protein
>MOLINPEF_15428 Isochorismate synthase MenF
>MOLINPEF_15442 Isochorismate synthase MenF
>MOLINPEF_15445 Isochorismate synthase MenF
>MOLINPEF_15471 Isochorismate synthase MenF
>MOLINPEF_15495 Isochorismate synthase MenF
>MOLINPEF_15509 Isochorismate synthase MenF
>MOLINPEF_15512 hypothetical protein
>MOLINPEF_15513 hypothetical protein
>MOLINPEF_15514 hypothetical protein
>MOLINPEF_15515 hypothetical protein
>MOLINPEF_15516 Anthranilate synthase component 1
>MOLINPEF_15517 hypothetical protein
>MOLINPEF_15535 hypothetical protein
>MOLINPEF_15583 hypothetical protein
>MOLINPEF_15598 hypothetical protein
>MOLINPEF_15619 hypothetical protein
>MOLINPEF_15627 hypothetical protein
>MOLINPEF_15641 hypothetical protein
>MOLINPEF_15647 hypothetical protein
>MOLINPEF_15653 hypothetical protein
>MOLINPEF_15665 hypothetical protein
>MOLINPEF_15667 hypothetical protein
>MOLINPEF_15668 Beta-galactosidase
>MOLINPEF_15669 Pesticidal crystal protein Cry1Ab
>MOLINPEF_15670 hypothetical protein
>MOLINPEF_15671 hypothetical protein
>MOLINPEF_15672 hypothetical protein
>MOLINPEF_15673 hypothetical protein
>MOLINPEF_15674 hypothetical protein
>MOLINPEF_15677 hypothetical protein
>MOLINPEF_15678 hypothetical protein
>MOLINPEF_15680 hypothetical protein
>MOLINPEF_15681 hypothetical protein
>MOLINPEF_15683 hypothetical protein
>MOLINPEF_15684 hypothetical protein
>MOLINPEF_15705 hypothetical protein
>MOLINPEF_15712 hypothetical protein
>MOLINPEF_15734 Beta-galactosidase
>MOLINPEF_15737 putative D-amino-acid oxidase
>MOLINPEF_15750 Phosphinothricin N-acetyltransferase
>MOLINPEF_15751 hypothetical protein
>MOLINPEF_15759 hypothetical protein
>MOLINPEF_15765 hypothetical protein
>MOLINPEF_15771 hypothetical protein
>MOLINPEF_15777 hypothetical protein
>MOLINPEF_15788 hypothetical protein
>MOLINPEF_15810 Beta-galactosidase
>MOLINPEF_15811 hypothetical protein
>MOLINPEF_15812 hypothetical protein
>MOLINPEF_15814 Acetolactate synthase large subunit IlvB1
>MOLINPEF_15815 hypothetical protein
>MOLINPEF_15819 hypothetical protein
>MOLINPEF_15820 Acetolactate synthase large subunit IlvB1
>MOLINPEF_15821 hypothetical protein
>MOLINPEF_15826 hypothetical protein
>MOLINPEF_15835 hypothetical protein
>MOLINPEF_15865 hypothetical protein
>MOLINPEF_15871 hypothetical protein
>MOLINPEF_15877 hypothetical protein
>MOLINPEF_15883 hypothetical protein
>MOLINPEF_15889 hypothetical protein
>MOLINPEF_15918 hypothetical protein
>MOLINPEF_15937 hypothetical protein
>MOLINPEF_15938 hypothetical protein
>MOLINPEF_15950 hypothetical protein
>MOLINPEF_15988 hypothetical protein
>MOLINPEF_16025 hypothetical protein
>MOLINPEF_16041 hypothetical protein
>MOLINPEF_16042 hypothetical protein
>MOLINPEF_16043 Beta-galactosidase
>MOLINPEF_16066 hypothetical protein
>MOLINPEF_16067 Beta-galactosidase
>MOLINPEF_16099 hypothetical protein
>MOLINPEF_16118 hypothetical protein
>MOLINPEF_16150 hypothetical protein
>MOLINPEF_16171 hypothetical protein
>MOLINPEF_16183 hypothetical protein
>MOLINPEF_16189 hypothetical protein
>MOLINPEF_16196 hypothetical protein
>MOLINPEF_16203 hypothetical protein
>MOLINPEF_16217 hypothetical protein
>MOLINPEF_16223 hypothetical protein
>MOLINPEF_16231 Delta(12)-fatty-acid desaturase
>MOLINPEF_16237 Delta(12)-fatty-acid desaturase
>MOLINPEF_16238 hypothetical protein
>MOLINPEF_16239 hypothetical protein
>MOLINPEF_16240 hypothetical protein
>MOLINPEF_16245 hypothetical protein
>MOLINPEF_16247 hypothetical protein
>MOLINPEF_16248 hypothetical protein
>MOLINPEF_16249 hypothetical protein
>MOLINPEF_16250 hypothetical protein
>MOLINPEF_16251 hypothetical protein
>MOLINPEF_16252 hypothetical protein
>MOLINPEF_16253 Delta(12)-fatty-acid desaturase
>MOLINPEF_16254 hypothetical protein
>MOLINPEF_16256 hypothetical protein
>MOLINPEF_16257 hypothetical protein
>MOLINPEF_16273 hypothetical protein
>MOLINPEF_16285 hypothetical protein
>MOLINPEF_16286 hypothetical protein
>MOLINPEF_16290 hypothetical protein
>MOLINPEF_16292 Aminoglycoside 3'-phosphotransferase
>MOLINPEF_16293 Beta-galactosidase
>MOLINPEF_16296 hypothetical protein
>MOLINPEF_16297 hypothetical protein
>MOLINPEF_16298 Phosphinothricin N-acetyltransferase
>MOLINPEF_16318 hypothetical protein
>MOLINPEF_16319 Beta-galactosidase
>MOLINPEF_16324 hypothetical protein
>MOLINPEF_16331 hypothetical protein
>MOLINPEF_16343 hypothetical protein
>MOLINPEF_16355 hypothetical protein
>MOLINPEF_16368 hypothetical protein
>MOLINPEF_16428 hypothetical protein
>MOLINPEF_16457 Ubiquinone/menaquinone biosynthesis C-methyltransferase UbiE
>MOLINPEF_16465 hypothetical protein
>MOLINPEF_16466 Beta-galactosidase
>MOLINPEF_16470 hypothetical protein
>MOLINPEF_16475 hypothetical protein
>MOLINPEF_16477 hypothetical protein
>MOLINPEF_16484 hypothetical protein
>MOLINPEF_16485 hypothetical protein
>MOLINPEF_16493 hypothetical protein
>MOLINPEF_16500 Beta-galactosidase
>MOLINPEF_16502 hypothetical protein
>MOLINPEF_16503 hypothetical protein
>MOLINPEF_16556 Toxin CcdB
>MOLINPEF_16576 Haloalkane dehalogenase
>MOLINPEF_16577 hypothetical protein
>MOLINPEF_16611 hypothetical protein
>MOLINPEF_16642 Pesticidal crystal protein Cry1Ac
>MOLINPEF_16644 Pesticidal crystal protein Cry1Ac
>MOLINPEF_16646 Pesticidal crystal protein Cry1Ab
>MOLINPEF_16652 hypothetical protein
>MOLINPEF_16659 hypothetical protein
>MOLINPEF_16666 hypothetical protein
>MOLINPEF_16670 hypothetical protein
>MOLINPEF_16677 hypothetical protein
>MOLINPEF_16684 hypothetical protein
>MOLINPEF_16691 hypothetical protein
>MOLINPEF_16698 hypothetical protein
>MOLINPEF_16705 hypothetical protein
>MOLINPEF_16712 hypothetical protein
>MOLINPEF_16719 hypothetical protein
>MOLINPEF_16726 hypothetical protein
>MOLINPEF_16739 Transcriptional regulatory protein OmpR
>MOLINPEF_16755 hypothetical protein
>MOLINPEF_16763 hypothetical protein
>MOLINPEF_16764 Alpha-amylase
>MOLINPEF_16769 Streptomycin 3''-adenylyltransferase
>MOLINPEF_16778 hypothetical protein
>MOLINPEF_16784 Lanosterol 14-alpha demethylase
>MOLINPEF_16785 Lanosterol 14-alpha demethylase
>MOLINPEF_16787 hypothetical protein
>MOLINPEF_16788 hypothetical protein
>MOLINPEF_16789 hypothetical protein
>MOLINPEF_16791 hypothetical protein
>MOLINPEF_16792 hypothetical protein
>MOLINPEF_16793 hypothetical protein
>MOLINPEF_16798 hypothetical protein
>MOLINPEF_16799 hypothetical protein
>MOLINPEF_16804 Pesticidal crystal protein Cry2Ab
>MOLINPEF_16825 2-succinylbenzoate--CoA ligase
>MOLINPEF_16826 hypothetical protein
>MOLINPEF_16831 hypothetical protein
>MOLINPEF_16833 hypothetical protein
>MOLINPEF_16862 hypothetical protein
>MOLINPEF_16865 hypothetical protein
>MOLINPEF_16866 Phosphinothricin N-acetyltransferase
>MOLINPEF_16867 hypothetical protein
>MOLINPEF_16871 hypothetical protein
>MOLINPEF_16874 hypothetical protein
>MOLINPEF_16898 hypothetical protein
>MOLINPEF_16930 hypothetical protein
>MOLINPEF_16931 hypothetical protein
>MOLINPEF_16932 Beta-galactosidase
>MOLINPEF_16941 hypothetical protein
>MOLINPEF_16942 hypothetical protein
>MOLINPEF_16951 hypothetical protein
>MOLINPEF_16952 hypothetical protein
>MOLINPEF_16953 hypothetical protein
>MOLINPEF_16955 hypothetical protein
>MOLINPEF_16966 hypothetical protein
>MOLINPEF_16967 hypothetical protein
>MOLINPEF_16968 4-hydroxy-tetrahydrodipicolinate synthase
>MOLINPEF_16983 hypothetical protein
>MOLINPEF_16984 hypothetical protein
>MOLINPEF_16985 Pesticidal crystal protein Cry1Ac
>MOLINPEF_17008 hypothetical protein
>MOLINPEF_17009 hypothetical protein
>MOLINPEF_17010 hypothetical protein
>MOLINPEF_17017 hypothetical protein
>MOLINPEF_17023 hypothetical protein
>MOLINPEF_17029 hypothetical protein
>MOLINPEF_17035 hypothetical protein
>MOLINPEF_17041 hypothetical protein
>MOLINPEF_17047 hypothetical protein
>MOLINPEF_17067 hypothetical protein
>MOLINPEF_17073 hypothetical protein
>MOLINPEF_17079 hypothetical protein
>MOLINPEF_17080 hypothetical protein
>MOLINPEF_17081 hypothetical protein
>MOLINPEF_17106 Phosphoglucomutase
>MOLINPEF_17125 hypothetical protein
>MOLINPEF_17131 hypothetical protein
>MOLINPEF_17137 hypothetical protein
>MOLINPEF_17143 hypothetical protein
>MOLINPEF_17149 hypothetical protein
>MOLINPEF_17155 hypothetical protein
>MOLINPEF_17161 hypothetical protein
>MOLINPEF_17167 hypothetical protein
>MOLINPEF_17173 hypothetical protein
>MOLINPEF_17179 hypothetical protein
>MOLINPEF_17185 hypothetical protein
>MOLINPEF_17191 hypothetical protein
>MOLINPEF_17197 hypothetical protein
>MOLINPEF_17203 hypothetical protein
>MOLINPEF_17209 hypothetical protein
>MOLINPEF_17215 hypothetical protein
>MOLINPEF_17221 hypothetical protein
>MOLINPEF_17222 hypothetical protein
>MOLINPEF_17223 hypothetical protein
>MOLINPEF_17224 hypothetical protein
>MOLINPEF_17225 hypothetical protein
>MOLINPEF_17231 hypothetical protein
>MOLINPEF_17237 hypothetical protein
>MOLINPEF_17243 hypothetical protein
>MOLINPEF_17249 hypothetical protein
>MOLINPEF_17255 hypothetical protein
>MOLINPEF_17261 hypothetical protein
>MOLINPEF_17267 hypothetical protein
>MOLINPEF_17268 hypothetical protein
>MOLINPEF_17274 hypothetical protein
>MOLINPEF_17280 hypothetical protein
>MOLINPEF_17320 hypothetical protein
>MOLINPEF_17323 Tetracycline repressor protein class B from transposon Tn10
>MOLINPEF_17324 Acetolactate synthase large subunit IlvB1
>MOLINPEF_17327 Tetracycline repressor protein class B from transposon Tn10
>MOLINPEF_17329 hypothetical protein
>MOLINPEF_17332 hypothetical protein
>MOLINPEF_17334 hypothetical protein
>MOLINPEF_17337 hypothetical protein
>MOLINPEF_17340 Transcriptional regulatory protein OmpR
>MOLINPEF_17350 hypothetical protein
>MOLINPEF_17351 hypothetical protein
>MOLINPEF_17362 hypothetical protein
>MOLINPEF_17364 Phosphinothricin N-acetyltransferase
>MOLINPEF_17368 hypothetical protein
>MOLINPEF_17375 4-hydroxyphenylpyruvate dioxygenase
>MOLINPEF_17395 hypothetical protein
>MOLINPEF_17396 hypothetical protein
>MOLINPEF_17397 hypothetical protein
>MOLINPEF_17428 3-phosphoshikimate 1-carboxyvinyltransferase
>MOLINPEF_17429 hypothetical protein
>MOLINPEF_17438 Beta-galactosidase
>MOLINPEF_17442 hypothetical protein
>MOLINPEF_17444 hypothetical protein
>MOLINPEF_17450 hypothetical protein
>MOLINPEF_17457 hypothetical protein
>MOLINPEF_17472 hypothetical protein
>MOLINPEF_17491 hypothetical protein
>MOLINPEF_17492 Beta-galactosidase
>MOLINPEF_17564 hypothetical protein
>MOLINPEF_17628 hypothetical protein
>MOLINPEF_17705 hypothetical protein
>MOLINPEF_17706 hypothetical protein
>MOLINPEF_17707 hypothetical protein
>MOLINPEF_17708 Chaperone protein HscA
>MOLINPEF_17709 hypothetical protein
>MOLINPEF_17710 hypothetical protein
>MOLINPEF_17711 hypothetical protein
>MOLINPEF_17712 hypothetical protein
>MOLINPEF_17713 hypothetical protein
>MOLINPEF_17714 hypothetical protein
>MOLINPEF_17715 hypothetical protein
>MOLINPEF_17716 hypothetical protein
>MOLINPEF_17717 hypothetical protein
>MOLINPEF_17719 hypothetical protein
>MOLINPEF_17732 hypothetical protein
>MOLINPEF_17776 hypothetical protein
>MOLINPEF_17817 Beta-galactosidase
>MOLINPEF_17840 tRNA dimethylallyltransferase
>MOLINPEF_17843 hypothetical protein
>MOLINPEF_17844 hypothetical protein
>MOLINPEF_17845 hypothetical protein
>MOLINPEF_17846 hypothetical protein
>MOLINPEF_17848 hypothetical protein
>MOLINPEF_17849 hypothetical protein
>MOLINPEF_17850 hypothetical protein
>MOLINPEF_17851 hypothetical protein
>MOLINPEF_17852 hypothetical protein
>MOLINPEF_17853 hypothetical protein
>MOLINPEF_17855 hypothetical protein
>MOLINPEF_17856 hypothetical protein
>MOLINPEF_17858 Alpha-pyrone synthesis polyketide synthase-like Pks18
>MOLINPEF_17865 Toxin CcdB
>MOLINPEF_17867 hypothetical protein
>MOLINPEF_17876 hypothetical protein
>MOLINPEF_17881 hypothetical protein
>MOLINPEF_17882 hypothetical protein
>MOLINPEF_17883 Toxin CcdB
>MOLINPEF_17898 hypothetical protein
>MOLINPEF_17900 hypothetical protein
>MOLINPEF_17902 hypothetical protein
>MOLINPEF_17904 hypothetical protein
>MOLINPEF_17914 Acetolactate synthase large subunit
>MOLINPEF_17915 hypothetical protein
>MOLINPEF_17916 Lycopene beta cyclase
>MOLINPEF_17921 Bleomycin resistance protein
>MOLINPEF_17923 hypothetical protein
[truncated: 822 more rows]
